# Supplementary material for: Decoding Cellular Dynamics in Epidermal Growth Factor Signaling Using a New Pathway-Based Integration Approach for Proteomics and Transcriptomics Data
Source: Front Genet. 2016 Jan 7;6:351. doi: 10.3389/fgene.2015.00351 (PMC4703778; doi:10.3389/fgene.2015.00351)
Supplement: Table S1 — List of molecule cluster membership in the time profile analysis. Data origin is encoded in the abbreviation after each protein/gene name (_g, microarray data; _p, proteome data). [file Table1.XLS]

## Sheet: Sheet1
	cluster 1	cluster 2	cluster 3	cluster 4
1	STAT3_p	PRKAR2B_p	SLC3A2_g	CTGF_g
2	MAPK1_p	IL6_g	RARRES3_g	IGFBP3_g
3	FOS_g	PCNA_g	0	FKBP5_g
4	PTGS2_g	NFKB1_g	0	GADD45A_g
5	EDN1_g	CCND1_g	0	TFRC_g
6	PLAU_g	VEGFC_g	0	0
7	EGR1_g	LAMA3_g	0	0
8	CYR61_g	PTHLH_g	0	0
9	DUSP1_g	AREG_g	0	0
10	JUNB_g	ANXA1_g	0	0
11	IL1A_g	ASPH_g	0	0
12	FOSB_g	CDKN1A_g	0	0
13	TNFAIP3_g	CCND2_g	0	0
14	PLAUR_g	LY6E_g	0	0
15	MMP1_g	TIMP1_g	0	0
16	ODC1_g	MMP2_g	0	0
17	ADAMTS1_g	NME1_g	0	0
18	SPRY2_g	BIRC5_g	0	0
19	MMP10_g	PHB_g	0	0
20	0	SERPINB2_g	0	0
21	0	HMBS_g	0	0
22	0	GJA1_g	0	0
23	0	THBS1_g	0	0
24	0	SMTN_g	0	0
25	0	CCNB1_g	0	0
26	0	CBX5_g	0	0
27	0	DEK_g	0	0
28	0	KIF14_g	0	0
29	0	CCNA2_g	0	0
30	0	PPP2CA_g	0	0
31	0	SLC19A1_g	0	0
32	0	PGF_g	0	0
33	0	TXN_g	0	0
34	0	SOX9_g	0	0
35	0	CD59_g	0	0
36	0	NOLC1_g	0	0
37	0	CTNNAL1_g	0	0
38	0	ZNF268_g	0	0
39	0	BAX_g	0	0
40	0	MSH2_g	0	0
41	0	CD44_g	0	0
42	0	CHEK1_g	0	0
43	0	DUSP4_g	0	0
44	0	IFI16_g	0	0
45	0	CDC20_g	0	0
46	0	NEK2_g	0	0
47	0	PTTG1_g	0	0
48	0	DNMT1_g	0	0
49	0	CTSK_g	0	0
50	0	DIAPH1_g	0	0
51	0	CRTAM_g	0	0
52	0	PTPN1_g	0	0
