# Supplementary material for: Decoding Cellular Dynamics in Epidermal Growth Factor Signaling Using a New Pathway-Based Integration Approach for Proteomics and Transcriptomics Data
Source: Front Genet. 2016 Jan 7;6:351. doi: 10.3389/fgene.2015.00351 (PMC4703778; doi:10.3389/fgene.2015.00351)
Supplement: Table S2 — Lists of pathways identified in the downstream analysis based on the phosphoprotein data for time points 0.25, 1, 4, 8, 13, 18, and 24 h after EGF stimulation. Table includes information about the pathway database used for pathway identification (as part of their ID) and the corresponding pathway names. [file Table2.xls]

## Sheet: Sheet1
time point 0.25 h after EGF stimulation	pathwayIDs	pathwayNames
1	bp3_kegg_pid_p_727547_hsa04520	Adherens junction
2	bp3_kegg_pid_p_730475_hsa04670	Leukocyte transendothelial migration
3	bp3_biocarta_pid_p_100006_vegfpathway	vegf hypoxia and angiogenesis
4	bp3_biocarta_pid_p_100123_integrinpathway	integrin signaling pathway
5	bp3_biocarta_pid_p_100184_ecmpathway	erk and pi-3 kinase are necessary for collagen binding in corneal epithelia
6	bp3_biocarta_pid_p_100196_cskpathway	activation of csk by camp-dependent protein kinase inhibits signaling through the t cell receptor
7	bp3_biocarta_pid_p_100208_cell2cellpathway	cell to cell adhesion signaling
8	bp3_kegg_pid_p_731017_hsa04722	Neurotrophin signaling pathway
9	bp3_kegg_pid_p_732188_hsa04810	Regulation of actin cytoskeleton
10	bp3_kegg_pid_p_735997_hsa05120	Epithelial cell signaling in Helicobacter pylori infection
11	bp3_biocarta_pid_p_100012_tpopathway	tpo signaling pathway
12	bp3_biocarta_pid_p_100028_stat3pathway	stat3 signaling pathway
13	bp3_biocarta_pid_p_100077_pdgfpathway	pdgf signaling pathway
14	bp3_biocarta_pid_p_100126_il6pathway	il 6 signaling pathway
15	bp3_biocarta_pid_p_100147_her2pathway	role of erbb2 in signal transduction and oncology
16	bp3_biocarta_pid_p_100170_erkpathway	erk1/erk2 mapk signaling pathway
17	bp3_biocarta_pid_p_100181_egfpathway	egf signaling pathway
18	bp3_kegg_pid_p_733167_hsa04920	Adipocytokine signaling pathway
19	bp3_kegg_pid_p_736924_hsa05145	Toxoplasmosis
20	bp3_kegg_pid_p_737990_hsa05200	Pathways in cancer
21	bp3_kegg_pid_p_738556_hsa05212	Pancreatic cancer
22	bp3_nci_pid_p_200004_endothelinpathway	Endothelins
23	bp3_nci_pid_p_200007_rhoa_pathway	RhoA signaling pathway
24	bp3_nci_pid_p_200008_glypicanpathway	Glypican pathway
25	bp3_nci_pid_p_200012_insulin_pathway	Insulin Pathway
26	bp3_nci_pid_p_200013_notch_pathway	Notch signaling pathway
27	bp3_nci_pid_p_200020_glypican_1pathway	Glypican 1 network
28	bp3_nci_pid_p_200022_il27pathway	IL27-mediated signaling events
29	bp3_nci_pid_p_200028_er_nongenomic_pathway	Plasma membrane estrogen receptor signaling
30	bp3_nci_pid_p_200031_met_pathway	Signaling events mediated by Hepatocyte Growth Factor Receptor (c-Met)
31	bp3_nci_pid_p_200032_ptp1bpathway	Signaling events mediated by PTP1B
32	bp3_nci_pid_p_200033_il12_2pathway	IL12-mediated signaling events
33	bp3_nci_pid_p_200045_arf6_traffickingpathway	Arf6 trafficking events
34	bp3_nci_pid_p_200049_rhoa_reg_pathway	Regulation of RhoA activity
35	bp3_nci_pid_p_200055_trail_pathway	TRAIL signaling pathway
36	bp3_nci_pid_p_200056_cdc42_pathway	CDC42 signaling events
37	bp3_nci_pid_p_200058_cdc42_reg_pathway	Regulation of CDC42 activity
38	bp3_nci_pid_p_200059_arf6_pathway	Arf6 signaling events
39	bp3_nci_pid_p_200060_lkb1_pathway	LKB1 signaling events
40	bp3_nci_pid_p_200064_tcptp_pathway	Signaling events mediated by TCPTP
41	bp3_nci_pid_p_200069_hdac_classi_pathway	Signaling events mediated by HDAC Class I
42	bp3_nci_pid_p_200078_mtor_4pathway	mTOR signaling pathway
43	bp3_nci_pid_p_200080_il2_1pathway	IL2-mediated signaling events
44	bp3_nci_pid_p_200082_igf1_pathway	IGF1 pathway
45	bp3_nci_pid_p_200083_erbb1_receptor_proximal_pathway	EGF receptor (ErbB1) signaling pathway
46	bp3_nci_pid_p_200093_et_egfrpathway	EGFR-dependent Endothelin signaling events
47	bp3_nci_pid_p_200096_pi3kcipathway	Class I PI3K signaling events
48	bp3_nci_pid_p_200101_p75ntrpathway	p75(NTR)-mediated signaling
49	bp3_nci_pid_p_200108_ifngpathway	IFN-gamma pathway
50	bp3_nci_pid_p_200109_syndecan_pathway	Proteogylcan syndecan-mediated signaling events
51	bp3_nci_pid_p_200111_erbb1_downstream_pathway	ErbB1 downstream signaling
52	bp3_nci_pid_p_200116_erbb2erbb3pathway	ErbB2/ErbB3 signaling events
53	bp3_nci_pid_p_200121_il6_7pathway	IL6-mediated signaling events
54	bp3_nci_pid_p_200125_trkrpathway	Neurotrophic factor-mediated Trk receptor signaling
55	bp3_nci_pid_p_200128_il23pathway	IL23-mediated signaling events
56	bp3_nci_pid_p_200131_syndecan_1_pathway	Syndecan-1-mediated signaling events
57	bp3_nci_pid_p_200133_erbb_network_pathway	ErbB receptor signaling network
58	bp3_nci_pid_p_200143_erbb1_internalization_pathway	Internalization of ErbB1
59	bp3_nci_pid_p_200153_kitpathway	Signaling events mediated by Stem cell factor receptor (c-Kit)
60	bp3_nci_pid_p_200162_rac1_reg_pathway	Regulation of RAC1 activity
61	bp3_nci_pid_p_200166_pi3kciaktpathway	Class I PI3K signaling events mediated by Akt
62	bp3_nci_pid_p_200186_rac1_pathway	RAC1 signaling pathway
63	bp3_nci_pid_p_200188_fak_pathway	Signaling events mediated by focal adhesion kinase
64	bp3_nci_pid_p_200192_hes_heypathway	Notch-mediated HES/HEY network
65	bp3_nci_pid_p_200193_il12_stat4pathway	IL12 signaling mediated by STAT4
66	bp3_reactome_pid_p_500604_Signalling_by_NGF	Signalling by NGF
67	bp3_reactome_pid_p_500621_NGF_signalling_via_TRKA_from_the_plasma_membrane	NGF signalling via TRKA from the plasma membrane
68	bp3_reactome_pid_p_500643_Signalling_to_STAT3	Signalling to STAT3
69	bp3_biocarta_pid_p_100018_tffpathway	trefoil factors initiate mucosal healing
70	bp3_biocarta_pid_p_100028_stat3pathway	stat3 signaling pathway
71	bp3_biocarta_pid_p_100029_sprypathway	sprouty regulation of tyrosine kinase signals
72	bp3_biocarta_pid_p_100030_sppapathway	aspirin blocks signaling pathway involved in platelet activation
73	bp3_biocarta_pid_p_100036_sam68pathway	regulation of splicing through sam68
74	bp3_biocarta_pid_p_100054_raccycdpathway	influence of ras and rho proteins on g1 to s transition
75	bp3_biocarta_pid_p_100057_pyk2pathway	links between pyk2 and map kinases
76	bp3_biocarta_pid_p_100104_mprpathway	how progesterone initiates the oocyte maturation
77	bp3_biocarta_pid_p_100108_melanocytepathway	melanocyte development and pigmentation pathway
78	bp3_biocarta_pid_p_100111_mcalpainpathway	mcalpain and friends in cell motility
79	bp3_biocarta_pid_p_100114_malpathway	role of mal in rho-mediated activation of srf
80	bp3_biocarta_pid_p_100119_keratinocytepathway	keratinocyte differentiation
81	bp3_biocarta_pid_p_100129_il2rbpathway	il-2 receptor beta chain in t cell activation
82	bp3_biocarta_pid_p_100147_her2pathway	role of erbb2 in signal transduction and oncology
83	bp3_biocarta_pid_p_100149_hcmvpathway	human cytomegalovirus and map kinase pathways
84	bp3_biocarta_pid_p_100162_fmlppathway	fmlp induced chemokine gene expression in hmc-1 cells
85	bp3_biocarta_pid_p_100165_fcer1pathway	fc epsilon receptor i signaling in mast cells
86	bp3_biocarta_pid_p_100170_erkpathway	erk1/erk2 mapk signaling pathway
87	bp3_biocarta_pid_p_100171_erk5pathway	role of erk5 in neuronal survival pathway
88	bp3_biocarta_pid_p_100178_eif4pathway	regulation of eif-4e and p70s6 kinase
89	bp3_biocarta_pid_p_100183_edg1pathway	phospholipids as signalling intermediaries
90	bp3_biocarta_pid_p_100184_ecmpathway	erk and pi-3 kinase are necessary for collagen binding in corneal epithelia
91	bp3_biocarta_pid_p_100206_ceramidepathway	ceramide signaling pathway
92	bp3_biocarta_pid_p_100209_cdmacpathway	cadmium induces dna synthesis and proliferation in macrophages
93	bp3_biocarta_pid_p_100210_cdk5pathway	phosphorylation of mek1 by cdk5/p35 down regulates the map kinase pathway
94	bp3_biocarta_pid_p_100215_ccr3pathway	ccr3 signaling in eosinophils
95	bp3_biocarta_pid_p_100221_cardiacegfpathway	role of egf receptor transactivation by gpcrs in cardiac hypertrophy
96	bp3_biocarta_pid_p_100226_biopeptidespathway	bioactive peptide induced signaling pathway
97	bp3_biocarta_pid_p_100229_barrmapkpathway	role of ÃŸ-arrestins in the activation and targeting of map kinases
98	bp3_biocarta_pid_p_100230_barrestinsrcpathway	roles of ÃŸ arrestin dependent recruitment of src kinases in gpcr signaling
99	bp3_biocarta_pid_p_100236_at1rpathway	angiotensin ii mediated activation of jnk pathway via pyk2 dependent signaling
100	bp3_biocarta_pid_p_100252_agrpathway	agrin in postsynaptic differentiation
101	bp3_biocarta_pid_p_100010_tsp1pathway	tsp-1 induced apoptosis in microvascular endothelial cell
102	bp3_biocarta_pid_p_100013_tollpathway	toll-like receptor pathway
103	bp3_biocarta_pid_p_100026_stresspathway	tnf/stress related signaling
104	bp3_biocarta_pid_p_100032_smrtepathway	map kinase inactivation of smrt corepressor
105	bp3_biocarta_pid_p_100057_pyk2pathway	links between pyk2 and map kinases
106	bp3_biocarta_pid_p_100085_p38mapkpathway	p38 mapk signaling pathway
107	bp3_biocarta_pid_p_100088_nthipathway	nfkb activation by nontypeable hemophilus influenzae
108	bp3_biocarta_pid_p_100113_mapkpathway	mapkinase signaling pathway
109	bp3_biocarta_pid_p_100119_keratinocytepathway	keratinocyte differentiation
110	bp3_biocarta_pid_p_100132_il1rpathway	signal transduction through il1r
111	bp3_biocarta_pid_p_100133_il12pathway	il12 and stat4 dependent signaling pathway in th1 development
112	bp3_biocarta_pid_p_100134_il10pathway	il-10 anti-inflammatory signaling pathway
113	bp3_biocarta_pid_p_100148_hdacpathway	control of skeletal myogenesis by hdac and calcium/calmodulin-dependent kinase (camk)
114	bp3_biocarta_pid_p_100149_hcmvpathway	human cytomegalovirus and map kinase pathways
115	bp3_biocarta_pid_p_100157_gata3pathway	gata3 participate in activating the th2 cytokine genes expression
116	bp3_biocarta_pid_p_100162_fmlppathway	fmlp induced chemokine gene expression in hmc-1 cells
117	bp3_biocarta_pid_p_100178_eif4pathway	regulation of eif-4e and p70s6 kinase
118	bp3_biocarta_pid_p_100198_crebpathway	transcription factor creb and its extracellular signals
119	bp3_biocarta_pid_p_100226_biopeptidespathway	bioactive peptide induced signaling pathway
120	bp3_biocarta_pid_p_100227_bcrpathway	bcr signaling pathway
121	bp3_biocarta_pid_p_100257_41bbpathway	the 41bb-dependent immune response
time point 1 h after EGF stimulation	pathwayIDs	pathwayNames
1	bp3_kegg_pid_p_727547_hsa04520	Adherens junction
2	bp3_kegg_pid_p_730475_hsa04670	Leukocyte transendothelial migration
3	bp3_biocarta_pid_p_100006_vegfpathway	vegf hypoxia and angiogenesis
4	bp3_biocarta_pid_p_100123_integrinpathway	integrin signaling pathway
5	bp3_biocarta_pid_p_100184_ecmpathway	erk and pi-3 kinase are necessary for collagen binding in corneal epithelia
6	bp3_biocarta_pid_p_100196_cskpathway	activation of csk by camp-dependent protein kinase inhibits signaling through the t cell receptor
7	bp3_biocarta_pid_p_100208_cell2cellpathway	cell to cell adhesion signaling
8	bp3_kegg_pid_p_731017_hsa04722	Neurotrophin signaling pathway
9	bp3_kegg_pid_p_732188_hsa04810	Regulation of actin cytoskeleton
10	bp3_kegg_pid_p_735997_hsa05120	Epithelial cell signaling in Helicobacter pylori infection
11	bp3_biocarta_pid_p_100012_tpopathway	tpo signaling pathway
12	bp3_biocarta_pid_p_100028_stat3pathway	stat3 signaling pathway
13	bp3_biocarta_pid_p_100077_pdgfpathway	pdgf signaling pathway
14	bp3_biocarta_pid_p_100126_il6pathway	il 6 signaling pathway
15	bp3_biocarta_pid_p_100147_her2pathway	role of erbb2 in signal transduction and oncology
16	bp3_biocarta_pid_p_100170_erkpathway	erk1/erk2 mapk signaling pathway
17	bp3_biocarta_pid_p_100181_egfpathway	egf signaling pathway
18	bp3_kegg_pid_p_733167_hsa04920	Adipocytokine signaling pathway
19	bp3_kegg_pid_p_736924_hsa05145	Toxoplasmosis
20	bp3_kegg_pid_p_737990_hsa05200	Pathways in cancer
21	bp3_kegg_pid_p_738556_hsa05212	Pancreatic cancer
22	bp3_nci_pid_p_200004_endothelinpathway	Endothelins
23	bp3_nci_pid_p_200007_rhoa_pathway	RhoA signaling pathway
24	bp3_nci_pid_p_200008_glypicanpathway	Glypican pathway
25	bp3_nci_pid_p_200012_insulin_pathway	Insulin Pathway
26	bp3_nci_pid_p_200013_notch_pathway	Notch signaling pathway
27	bp3_nci_pid_p_200020_glypican_1pathway	Glypican 1 network
28	bp3_nci_pid_p_200022_il27pathway	IL27-mediated signaling events
29	bp3_nci_pid_p_200028_er_nongenomic_pathway	Plasma membrane estrogen receptor signaling
30	bp3_nci_pid_p_200031_met_pathway	Signaling events mediated by Hepatocyte Growth Factor Receptor (c-Met)
31	bp3_nci_pid_p_200032_ptp1bpathway	Signaling events mediated by PTP1B
32	bp3_nci_pid_p_200033_il12_2pathway	IL12-mediated signaling events
33	bp3_nci_pid_p_200045_arf6_traffickingpathway	Arf6 trafficking events
34	bp3_nci_pid_p_200049_rhoa_reg_pathway	Regulation of RhoA activity
35	bp3_nci_pid_p_200055_trail_pathway	TRAIL signaling pathway
36	bp3_nci_pid_p_200056_cdc42_pathway	CDC42 signaling events
37	bp3_nci_pid_p_200058_cdc42_reg_pathway	Regulation of CDC42 activity
38	bp3_nci_pid_p_200059_arf6_pathway	Arf6 signaling events
39	bp3_nci_pid_p_200060_lkb1_pathway	LKB1 signaling events
40	bp3_nci_pid_p_200064_tcptp_pathway	Signaling events mediated by TCPTP
41	bp3_nci_pid_p_200069_hdac_classi_pathway	Signaling events mediated by HDAC Class I
42	bp3_nci_pid_p_200078_mtor_4pathway	mTOR signaling pathway
43	bp3_nci_pid_p_200080_il2_1pathway	IL2-mediated signaling events
44	bp3_nci_pid_p_200082_igf1_pathway	IGF1 pathway
45	bp3_nci_pid_p_200083_erbb1_receptor_proximal_pathway	EGF receptor (ErbB1) signaling pathway
46	bp3_nci_pid_p_200093_et_egfrpathway	EGFR-dependent Endothelin signaling events
47	bp3_nci_pid_p_200096_pi3kcipathway	Class I PI3K signaling events
48	bp3_nci_pid_p_200101_p75ntrpathway	p75(NTR)-mediated signaling
49	bp3_nci_pid_p_200108_ifngpathway	IFN-gamma pathway
50	bp3_nci_pid_p_200109_syndecan_pathway	Proteogylcan syndecan-mediated signaling events
51	bp3_nci_pid_p_200111_erbb1_downstream_pathway	ErbB1 downstream signaling
52	bp3_nci_pid_p_200116_erbb2erbb3pathway	ErbB2/ErbB3 signaling events
53	bp3_nci_pid_p_200121_il6_7pathway	IL6-mediated signaling events
54	bp3_nci_pid_p_200125_trkrpathway	Neurotrophic factor-mediated Trk receptor signaling
55	bp3_nci_pid_p_200128_il23pathway	IL23-mediated signaling events
56	bp3_nci_pid_p_200131_syndecan_1_pathway	Syndecan-1-mediated signaling events
57	bp3_nci_pid_p_200133_erbb_network_pathway	ErbB receptor signaling network
58	bp3_nci_pid_p_200143_erbb1_internalization_pathway	Internalization of ErbB1
59	bp3_nci_pid_p_200153_kitpathway	Signaling events mediated by Stem cell factor receptor (c-Kit)
60	bp3_nci_pid_p_200162_rac1_reg_pathway	Regulation of RAC1 activity
61	bp3_nci_pid_p_200166_pi3kciaktpathway	Class I PI3K signaling events mediated by Akt
62	bp3_nci_pid_p_200186_rac1_pathway	RAC1 signaling pathway
63	bp3_nci_pid_p_200188_fak_pathway	Signaling events mediated by focal adhesion kinase
64	bp3_nci_pid_p_200192_hes_heypathway	Notch-mediated HES/HEY network
65	bp3_nci_pid_p_200193_il12_stat4pathway	IL12 signaling mediated by STAT4
66	bp3_reactome_pid_p_500604_Signalling_by_NGF	Signalling by NGF
67	bp3_reactome_pid_p_500621_NGF_signalling_via_TRKA_from_the_plasma_membrane	NGF signalling via TRKA from the plasma membrane
68	bp3_reactome_pid_p_500643_Signalling_to_STAT3	Signalling to STAT3
time point 4 h after EGF stimulation	pathwayIDs	pathwayNames
1	bp3_biocarta_pid_p_100006_vegfpathway	vegf hypoxia and angiogenesis
2	bp3_biocarta_pid_p_100123_integrinpathway	integrin signaling pathway
3	bp3_biocarta_pid_p_100184_ecmpathway	erk and pi-3 kinase are necessary for collagen binding in corneal epithelia
4	bp3_biocarta_pid_p_100196_cskpathway	activation of csk by camp-dependent protein kinase inhibits signaling through the t cell receptor
5	bp3_biocarta_pid_p_100208_cell2cellpathway	cell to cell adhesion signaling
6	bp3_kegg_pid_p_731017_hsa04722	Neurotrophin signaling pathway
7	bp3_kegg_pid_p_732188_hsa04810	Regulation of actin cytoskeleton
8	bp3_kegg_pid_p_735997_hsa05120	Epithelial cell signaling in Helicobacter pylori infection
9	bp3_biocarta_pid_p_100012_tpopathway	tpo signaling pathway
10	bp3_biocarta_pid_p_100028_stat3pathway	stat3 signaling pathway
11	bp3_biocarta_pid_p_100077_pdgfpathway	pdgf signaling pathway
12	bp3_biocarta_pid_p_100126_il6pathway	il 6 signaling pathway
13	bp3_biocarta_pid_p_100147_her2pathway	role of erbb2 in signal transduction and oncology
14	bp3_biocarta_pid_p_100170_erkpathway	erk1/erk2 mapk signaling pathway
15	bp3_biocarta_pid_p_100181_egfpathway	egf signaling pathway
16	bp3_kegg_pid_p_733167_hsa04920	Adipocytokine signaling pathway
17	bp3_kegg_pid_p_736924_hsa05145	Toxoplasmosis
18	bp3_kegg_pid_p_737990_hsa05200	Pathways in cancer
19	bp3_kegg_pid_p_738556_hsa05212	Pancreatic cancer
20	bp3_nci_pid_p_200004_endothelinpathway	Endothelins
21	bp3_nci_pid_p_200007_rhoa_pathway	RhoA signaling pathway
22	bp3_nci_pid_p_200008_glypicanpathway	Glypican pathway
23	bp3_nci_pid_p_200012_insulin_pathway	Insulin Pathway
24	bp3_nci_pid_p_200013_notch_pathway	Notch signaling pathway
25	bp3_nci_pid_p_200020_glypican_1pathway	Glypican 1 network
26	bp3_nci_pid_p_200022_il27pathway	IL27-mediated signaling events
27	bp3_nci_pid_p_200028_er_nongenomic_pathway	Plasma membrane estrogen receptor signaling
28	bp3_nci_pid_p_200031_met_pathway	Signaling events mediated by Hepatocyte Growth Factor Receptor (c-Met)
29	bp3_nci_pid_p_200032_ptp1bpathway	Signaling events mediated by PTP1B
30	bp3_nci_pid_p_200033_il12_2pathway	IL12-mediated signaling events
31	bp3_nci_pid_p_200045_arf6_traffickingpathway	Arf6 trafficking events
32	bp3_nci_pid_p_200049_rhoa_reg_pathway	Regulation of RhoA activity
33	bp3_nci_pid_p_200055_trail_pathway	TRAIL signaling pathway
34	bp3_nci_pid_p_200056_cdc42_pathway	CDC42 signaling events
35	bp3_nci_pid_p_200058_cdc42_reg_pathway	Regulation of CDC42 activity
36	bp3_nci_pid_p_200059_arf6_pathway	Arf6 signaling events
37	bp3_nci_pid_p_200060_lkb1_pathway	LKB1 signaling events
38	bp3_nci_pid_p_200064_tcptp_pathway	Signaling events mediated by TCPTP
39	bp3_nci_pid_p_200069_hdac_classi_pathway	Signaling events mediated by HDAC Class I
40	bp3_nci_pid_p_200078_mtor_4pathway	mTOR signaling pathway
41	bp3_nci_pid_p_200080_il2_1pathway	IL2-mediated signaling events
42	bp3_nci_pid_p_200082_igf1_pathway	IGF1 pathway
43	bp3_nci_pid_p_200083_erbb1_receptor_proximal_pathway	EGF receptor (ErbB1) signaling pathway
44	bp3_nci_pid_p_200093_et_egfrpathway	EGFR-dependent Endothelin signaling events
45	bp3_nci_pid_p_200096_pi3kcipathway	Class I PI3K signaling events
46	bp3_nci_pid_p_200101_p75ntrpathway	p75(NTR)-mediated signaling
47	bp3_nci_pid_p_200108_ifngpathway	IFN-gamma pathway
48	bp3_nci_pid_p_200109_syndecan_pathway	Proteogylcan syndecan-mediated signaling events
49	bp3_nci_pid_p_200111_erbb1_downstream_pathway	ErbB1 downstream signaling
50	bp3_nci_pid_p_200116_erbb2erbb3pathway	ErbB2/ErbB3 signaling events
51	bp3_nci_pid_p_200121_il6_7pathway	IL6-mediated signaling events
52	bp3_nci_pid_p_200125_trkrpathway	Neurotrophic factor-mediated Trk receptor signaling
53	bp3_nci_pid_p_200128_il23pathway	IL23-mediated signaling events
54	bp3_nci_pid_p_200131_syndecan_1_pathway	Syndecan-1-mediated signaling events
55	bp3_nci_pid_p_200133_erbb_network_pathway	ErbB receptor signaling network
56	bp3_nci_pid_p_200143_erbb1_internalization_pathway	Internalization of ErbB1
57	bp3_nci_pid_p_200153_kitpathway	Signaling events mediated by Stem cell factor receptor (c-Kit)
58	bp3_nci_pid_p_200162_rac1_reg_pathway	Regulation of RAC1 activity
59	bp3_nci_pid_p_200166_pi3kciaktpathway	Class I PI3K signaling events mediated by Akt
60	bp3_nci_pid_p_200186_rac1_pathway	RAC1 signaling pathway
61	bp3_nci_pid_p_200188_fak_pathway	Signaling events mediated by focal adhesion kinase
62	bp3_nci_pid_p_200192_hes_heypathway	Notch-mediated HES/HEY network
63	bp3_nci_pid_p_200193_il12_stat4pathway	IL12 signaling mediated by STAT4
64	bp3_reactome_pid_p_500604_Signalling_by_NGF	Signalling by NGF
65	bp3_reactome_pid_p_500621_NGF_signalling_via_TRKA_from_the_plasma_membrane	NGF signalling via TRKA from the plasma membrane
66	bp3_reactome_pid_p_500643_Signalling_to_STAT3	Signalling to STAT3
67	bp3_biocarta_pid_p_100018_tffpathway	trefoil factors initiate mucosal healing
68	bp3_biocarta_pid_p_100028_stat3pathway	stat3 signaling pathway
69	bp3_biocarta_pid_p_100029_sprypathway	sprouty regulation of tyrosine kinase signals
70	bp3_biocarta_pid_p_100030_sppapathway	aspirin blocks signaling pathway involved in platelet activation
71	bp3_biocarta_pid_p_100036_sam68pathway	regulation of splicing through sam68
72	bp3_biocarta_pid_p_100054_raccycdpathway	influence of ras and rho proteins on g1 to s transition
73	bp3_biocarta_pid_p_100057_pyk2pathway	links between pyk2 and map kinases
74	bp3_biocarta_pid_p_100104_mprpathway	how progesterone initiates the oocyte maturation
75	bp3_biocarta_pid_p_100108_melanocytepathway	melanocyte development and pigmentation pathway
76	bp3_biocarta_pid_p_100111_mcalpainpathway	mcalpain and friends in cell motility
77	bp3_biocarta_pid_p_100114_malpathway	role of mal in rho-mediated activation of srf
78	bp3_biocarta_pid_p_100119_keratinocytepathway	keratinocyte differentiation
79	bp3_biocarta_pid_p_100129_il2rbpathway	il-2 receptor beta chain in t cell activation
80	bp3_biocarta_pid_p_100147_her2pathway	role of erbb2 in signal transduction and oncology
81	bp3_biocarta_pid_p_100149_hcmvpathway	human cytomegalovirus and map kinase pathways
82	bp3_biocarta_pid_p_100162_fmlppathway	fmlp induced chemokine gene expression in hmc-1 cells
83	bp3_biocarta_pid_p_100165_fcer1pathway	fc epsilon receptor i signaling in mast cells
84	bp3_biocarta_pid_p_100170_erkpathway	erk1/erk2 mapk signaling pathway
85	bp3_biocarta_pid_p_100171_erk5pathway	role of erk5 in neuronal survival pathway
86	bp3_biocarta_pid_p_100178_eif4pathway	regulation of eif-4e and p70s6 kinase
87	bp3_biocarta_pid_p_100183_edg1pathway	phospholipids as signalling intermediaries
88	bp3_biocarta_pid_p_100184_ecmpathway	erk and pi-3 kinase are necessary for collagen binding in corneal epithelia
89	bp3_biocarta_pid_p_100206_ceramidepathway	ceramide signaling pathway
90	bp3_biocarta_pid_p_100209_cdmacpathway	cadmium induces dna synthesis and proliferation in macrophages
91	bp3_biocarta_pid_p_100210_cdk5pathway	phosphorylation of mek1 by cdk5/p35 down regulates the map kinase pathway
92	bp3_biocarta_pid_p_100215_ccr3pathway	ccr3 signaling in eosinophils
93	bp3_biocarta_pid_p_100221_cardiacegfpathway	role of egf receptor transactivation by gpcrs in cardiac hypertrophy
94	bp3_biocarta_pid_p_100226_biopeptidespathway	bioactive peptide induced signaling pathway
95	bp3_biocarta_pid_p_100229_barrmapkpathway	role of ÃŸ-arrestins in the activation and targeting of map kinases
96	bp3_biocarta_pid_p_100230_barrestinsrcpathway	roles of ÃŸ arrestin dependent recruitment of src kinases in gpcr signaling
97	bp3_biocarta_pid_p_100236_at1rpathway	angiotensin ii mediated activation of jnk pathway via pyk2 dependent signaling
98	bp3_biocarta_pid_p_100252_agrpathway	agrin in postsynaptic differentiation
time point 8 h after EGF stimulation	pathwayIDs	pathwayNames
1	bp3_biocarta_pid_p_100012_tpopathway	tpo signaling pathway
2	bp3_biocarta_pid_p_100028_stat3pathway	stat3 signaling pathway
3	bp3_biocarta_pid_p_100077_pdgfpathway	pdgf signaling pathway
4	bp3_biocarta_pid_p_100126_il6pathway	il 6 signaling pathway
5	bp3_biocarta_pid_p_100147_her2pathway	role of erbb2 in signal transduction and oncology
6	bp3_biocarta_pid_p_100170_erkpathway	erk1/erk2 mapk signaling pathway
7	bp3_biocarta_pid_p_100181_egfpathway	egf signaling pathway
8	bp3_kegg_pid_p_733167_hsa04920	Adipocytokine signaling pathway
9	bp3_kegg_pid_p_736924_hsa05145	Toxoplasmosis
10	bp3_kegg_pid_p_737990_hsa05200	Pathways in cancer
11	bp3_kegg_pid_p_738556_hsa05212	Pancreatic cancer
12	bp3_nci_pid_p_200004_endothelinpathway	Endothelins
13	bp3_nci_pid_p_200007_rhoa_pathway	RhoA signaling pathway
14	bp3_nci_pid_p_200008_glypicanpathway	Glypican pathway
15	bp3_nci_pid_p_200012_insulin_pathway	Insulin Pathway
16	bp3_nci_pid_p_200013_notch_pathway	Notch signaling pathway
17	bp3_nci_pid_p_200020_glypican_1pathway	Glypican 1 network
18	bp3_nci_pid_p_200022_il27pathway	IL27-mediated signaling events
19	bp3_nci_pid_p_200028_er_nongenomic_pathway	Plasma membrane estrogen receptor signaling
20	bp3_nci_pid_p_200031_met_pathway	Signaling events mediated by Hepatocyte Growth Factor Receptor (c-Met)
21	bp3_nci_pid_p_200032_ptp1bpathway	Signaling events mediated by PTP1B
22	bp3_nci_pid_p_200033_il12_2pathway	IL12-mediated signaling events
23	bp3_nci_pid_p_200045_arf6_traffickingpathway	Arf6 trafficking events
24	bp3_nci_pid_p_200049_rhoa_reg_pathway	Regulation of RhoA activity
25	bp3_nci_pid_p_200055_trail_pathway	TRAIL signaling pathway
26	bp3_nci_pid_p_200056_cdc42_pathway	CDC42 signaling events
27	bp3_nci_pid_p_200058_cdc42_reg_pathway	Regulation of CDC42 activity
28	bp3_nci_pid_p_200059_arf6_pathway	Arf6 signaling events
29	bp3_nci_pid_p_200060_lkb1_pathway	LKB1 signaling events
30	bp3_nci_pid_p_200064_tcptp_pathway	Signaling events mediated by TCPTP
31	bp3_nci_pid_p_200069_hdac_classi_pathway	Signaling events mediated by HDAC Class I
32	bp3_nci_pid_p_200078_mtor_4pathway	mTOR signaling pathway
33	bp3_nci_pid_p_200080_il2_1pathway	IL2-mediated signaling events
34	bp3_nci_pid_p_200082_igf1_pathway	IGF1 pathway
35	bp3_nci_pid_p_200083_erbb1_receptor_proximal_pathway	EGF receptor (ErbB1) signaling pathway
36	bp3_nci_pid_p_200093_et_egfrpathway	EGFR-dependent Endothelin signaling events
37	bp3_nci_pid_p_200096_pi3kcipathway	Class I PI3K signaling events
38	bp3_nci_pid_p_200101_p75ntrpathway	p75(NTR)-mediated signaling
39	bp3_nci_pid_p_200108_ifngpathway	IFN-gamma pathway
40	bp3_nci_pid_p_200109_syndecan_pathway	Proteogylcan syndecan-mediated signaling events
41	bp3_nci_pid_p_200111_erbb1_downstream_pathway	ErbB1 downstream signaling
42	bp3_nci_pid_p_200116_erbb2erbb3pathway	ErbB2/ErbB3 signaling events
43	bp3_nci_pid_p_200121_il6_7pathway	IL6-mediated signaling events
44	bp3_nci_pid_p_200125_trkrpathway	Neurotrophic factor-mediated Trk receptor signaling
45	bp3_nci_pid_p_200128_il23pathway	IL23-mediated signaling events
46	bp3_nci_pid_p_200131_syndecan_1_pathway	Syndecan-1-mediated signaling events
47	bp3_nci_pid_p_200133_erbb_network_pathway	ErbB receptor signaling network
48	bp3_nci_pid_p_200143_erbb1_internalization_pathway	Internalization of ErbB1
49	bp3_nci_pid_p_200153_kitpathway	Signaling events mediated by Stem cell factor receptor (c-Kit)
50	bp3_nci_pid_p_200162_rac1_reg_pathway	Regulation of RAC1 activity
51	bp3_nci_pid_p_200166_pi3kciaktpathway	Class I PI3K signaling events mediated by Akt
52	bp3_nci_pid_p_200186_rac1_pathway	RAC1 signaling pathway
53	bp3_nci_pid_p_200188_fak_pathway	Signaling events mediated by focal adhesion kinase
54	bp3_nci_pid_p_200192_hes_heypathway	Notch-mediated HES/HEY network
55	bp3_nci_pid_p_200193_il12_stat4pathway	IL12 signaling mediated by STAT4
56	bp3_reactome_pid_p_500604_Signalling_by_NGF	Signalling by NGF
57	bp3_reactome_pid_p_500621_NGF_signalling_via_TRKA_from_the_plasma_membrane	NGF signalling via TRKA from the plasma membrane
58	bp3_reactome_pid_p_500643_Signalling_to_STAT3	Signalling to STAT3
59	bp3_biocarta_pid_p_100018_tffpathway	trefoil factors initiate mucosal healing
60	bp3_biocarta_pid_p_100028_stat3pathway	stat3 signaling pathway
61	bp3_biocarta_pid_p_100029_sprypathway	sprouty regulation of tyrosine kinase signals
62	bp3_biocarta_pid_p_100030_sppapathway	aspirin blocks signaling pathway involved in platelet activation
63	bp3_biocarta_pid_p_100036_sam68pathway	regulation of splicing through sam68
64	bp3_biocarta_pid_p_100054_raccycdpathway	influence of ras and rho proteins on g1 to s transition
65	bp3_biocarta_pid_p_100057_pyk2pathway	links between pyk2 and map kinases
66	bp3_biocarta_pid_p_100104_mprpathway	how progesterone initiates the oocyte maturation
67	bp3_biocarta_pid_p_100108_melanocytepathway	melanocyte development and pigmentation pathway
68	bp3_biocarta_pid_p_100111_mcalpainpathway	mcalpain and friends in cell motility
69	bp3_biocarta_pid_p_100114_malpathway	role of mal in rho-mediated activation of srf
70	bp3_biocarta_pid_p_100119_keratinocytepathway	keratinocyte differentiation
71	bp3_biocarta_pid_p_100129_il2rbpathway	il-2 receptor beta chain in t cell activation
72	bp3_biocarta_pid_p_100147_her2pathway	role of erbb2 in signal transduction and oncology
73	bp3_biocarta_pid_p_100149_hcmvpathway	human cytomegalovirus and map kinase pathways
74	bp3_biocarta_pid_p_100162_fmlppathway	fmlp induced chemokine gene expression in hmc-1 cells
75	bp3_biocarta_pid_p_100165_fcer1pathway	fc epsilon receptor i signaling in mast cells
76	bp3_biocarta_pid_p_100170_erkpathway	erk1/erk2 mapk signaling pathway
77	bp3_biocarta_pid_p_100171_erk5pathway	role of erk5 in neuronal survival pathway
78	bp3_biocarta_pid_p_100178_eif4pathway	regulation of eif-4e and p70s6 kinase
79	bp3_biocarta_pid_p_100183_edg1pathway	phospholipids as signalling intermediaries
80	bp3_biocarta_pid_p_100184_ecmpathway	erk and pi-3 kinase are necessary for collagen binding in corneal epithelia
81	bp3_biocarta_pid_p_100206_ceramidepathway	ceramide signaling pathway
82	bp3_biocarta_pid_p_100209_cdmacpathway	cadmium induces dna synthesis and proliferation in macrophages
83	bp3_biocarta_pid_p_100210_cdk5pathway	phosphorylation of mek1 by cdk5/p35 down regulates the map kinase pathway
84	bp3_biocarta_pid_p_100215_ccr3pathway	ccr3 signaling in eosinophils
85	bp3_biocarta_pid_p_100221_cardiacegfpathway	role of egf receptor transactivation by gpcrs in cardiac hypertrophy
86	bp3_biocarta_pid_p_100226_biopeptidespathway	bioactive peptide induced signaling pathway
87	bp3_biocarta_pid_p_100229_barrmapkpathway	role of ÃŸ-arrestins in the activation and targeting of map kinases
88	bp3_biocarta_pid_p_100230_barrestinsrcpathway	roles of ÃŸ arrestin dependent recruitment of src kinases in gpcr signaling
89	bp3_biocarta_pid_p_100236_at1rpathway	angiotensin ii mediated activation of jnk pathway via pyk2 dependent signaling
90	bp3_biocarta_pid_p_100252_agrpathway	agrin in postsynaptic differentiation
time point 13 h after EGF stimulation	pathwayIDs	pathwayNames
1	bp3_biocarta_pid_p_100012_tpopathway	tpo signaling pathway
2	bp3_biocarta_pid_p_100028_stat3pathway	stat3 signaling pathway
3	bp3_biocarta_pid_p_100077_pdgfpathway	pdgf signaling pathway
4	bp3_biocarta_pid_p_100126_il6pathway	il 6 signaling pathway
5	bp3_biocarta_pid_p_100147_her2pathway	role of erbb2 in signal transduction and oncology
6	bp3_biocarta_pid_p_100170_erkpathway	erk1/erk2 mapk signaling pathway
7	bp3_biocarta_pid_p_100181_egfpathway	egf signaling pathway
8	bp3_kegg_pid_p_733167_hsa04920	Adipocytokine signaling pathway
9	bp3_kegg_pid_p_736924_hsa05145	Toxoplasmosis
10	bp3_kegg_pid_p_737990_hsa05200	Pathways in cancer
11	bp3_kegg_pid_p_738556_hsa05212	Pancreatic cancer
12	bp3_nci_pid_p_200004_endothelinpathway	Endothelins
13	bp3_nci_pid_p_200007_rhoa_pathway	RhoA signaling pathway
14	bp3_nci_pid_p_200008_glypicanpathway	Glypican pathway
15	bp3_nci_pid_p_200012_insulin_pathway	Insulin Pathway
16	bp3_nci_pid_p_200013_notch_pathway	Notch signaling pathway
17	bp3_nci_pid_p_200020_glypican_1pathway	Glypican 1 network
18	bp3_nci_pid_p_200022_il27pathway	IL27-mediated signaling events
19	bp3_nci_pid_p_200028_er_nongenomic_pathway	Plasma membrane estrogen receptor signaling
20	bp3_nci_pid_p_200031_met_pathway	Signaling events mediated by Hepatocyte Growth Factor Receptor (c-Met)
21	bp3_nci_pid_p_200032_ptp1bpathway	Signaling events mediated by PTP1B
22	bp3_nci_pid_p_200033_il12_2pathway	IL12-mediated signaling events
23	bp3_nci_pid_p_200045_arf6_traffickingpathway	Arf6 trafficking events
24	bp3_nci_pid_p_200049_rhoa_reg_pathway	Regulation of RhoA activity
25	bp3_nci_pid_p_200055_trail_pathway	TRAIL signaling pathway
26	bp3_nci_pid_p_200056_cdc42_pathway	CDC42 signaling events
27	bp3_nci_pid_p_200058_cdc42_reg_pathway	Regulation of CDC42 activity
28	bp3_nci_pid_p_200059_arf6_pathway	Arf6 signaling events
29	bp3_nci_pid_p_200060_lkb1_pathway	LKB1 signaling events
30	bp3_nci_pid_p_200064_tcptp_pathway	Signaling events mediated by TCPTP
31	bp3_nci_pid_p_200069_hdac_classi_pathway	Signaling events mediated by HDAC Class I
32	bp3_nci_pid_p_200078_mtor_4pathway	mTOR signaling pathway
33	bp3_nci_pid_p_200080_il2_1pathway	IL2-mediated signaling events
34	bp3_nci_pid_p_200082_igf1_pathway	IGF1 pathway
35	bp3_nci_pid_p_200083_erbb1_receptor_proximal_pathway	EGF receptor (ErbB1) signaling pathway
36	bp3_nci_pid_p_200093_et_egfrpathway	EGFR-dependent Endothelin signaling events
37	bp3_nci_pid_p_200096_pi3kcipathway	Class I PI3K signaling events
38	bp3_nci_pid_p_200101_p75ntrpathway	p75(NTR)-mediated signaling
39	bp3_nci_pid_p_200108_ifngpathway	IFN-gamma pathway
40	bp3_nci_pid_p_200109_syndecan_pathway	Proteogylcan syndecan-mediated signaling events
41	bp3_nci_pid_p_200111_erbb1_downstream_pathway	ErbB1 downstream signaling
42	bp3_nci_pid_p_200116_erbb2erbb3pathway	ErbB2/ErbB3 signaling events
43	bp3_nci_pid_p_200121_il6_7pathway	IL6-mediated signaling events
44	bp3_nci_pid_p_200125_trkrpathway	Neurotrophic factor-mediated Trk receptor signaling
45	bp3_nci_pid_p_200128_il23pathway	IL23-mediated signaling events
46	bp3_nci_pid_p_200131_syndecan_1_pathway	Syndecan-1-mediated signaling events
47	bp3_nci_pid_p_200133_erbb_network_pathway	ErbB receptor signaling network
48	bp3_nci_pid_p_200143_erbb1_internalization_pathway	Internalization of ErbB1
49	bp3_nci_pid_p_200153_kitpathway	Signaling events mediated by Stem cell factor receptor (c-Kit)
50	bp3_nci_pid_p_200162_rac1_reg_pathway	Regulation of RAC1 activity
51	bp3_nci_pid_p_200166_pi3kciaktpathway	Class I PI3K signaling events mediated by Akt
52	bp3_nci_pid_p_200186_rac1_pathway	RAC1 signaling pathway
53	bp3_nci_pid_p_200188_fak_pathway	Signaling events mediated by focal adhesion kinase
54	bp3_nci_pid_p_200192_hes_heypathway	Notch-mediated HES/HEY network
55	bp3_nci_pid_p_200193_il12_stat4pathway	IL12 signaling mediated by STAT4
56	bp3_reactome_pid_p_500604_Signalling_by_NGF	Signalling by NGF
57	bp3_reactome_pid_p_500621_NGF_signalling_via_TRKA_from_the_plasma_membrane	NGF signalling via TRKA from the plasma membrane
58	bp3_reactome_pid_p_500643_Signalling_to_STAT3	Signalling to STAT3
59	bp3_kegg_pid_p_727547_hsa04520	Adherens junction
60	bp3_kegg_pid_p_730475_hsa04670	Leukocyte transendothelial migration
61	bp3_biocarta_pid_p_100027_stathminpathway	stathmin and breast cancer resistance to antimicrotubule agents
62	bp3_biocarta_pid_p_100070_plcepathway	phospholipase c-epsilon pathway
63	bp3_biocarta_pid_p_100092_nos1pathway	nitric oxide signaling pathway
64	bp3_biocarta_pid_p_100094_no1pathway	actions of nitric oxide in the heart
65	bp3_biocarta_pid_p_100104_mprpathway	how progesterone initiates the oocyte maturation
66	bp3_biocarta_pid_p_100111_mcalpainpathway	mcalpain and friends in cell motility
67	bp3_biocarta_pid_p_100151_gspathway	activation of camp-dependent protein kinase pka
68	bp3_biocarta_pid_p_100153_gpcrpathway	signaling pathway from g-protein families
69	bp3_biocarta_pid_p_100157_gata3pathway	gata3 participate in activating the th2 cytokine genes expression
70	bp3_biocarta_pid_p_100186_dreampathway	repression of pain sensation by the transcriptional regulator dream
71	bp3_biocarta_pid_p_100196_cskpathway	activation of csk by camp-dependent protein kinase inhibits signaling through the t cell receptor
72	bp3_biocarta_pid_p_100198_crebpathway	transcription factor creb and its extracellular signals
73	bp3_biocarta_pid_p_100201_ck1pathway	regulation of ck1/cdk5 by type 1 glutamate receptors
74	bp3_biocarta_pid_p_100203_chrebppathway	chrebp regulation by carbohydrates and camp
75	bp3_biocarta_pid_p_100205_cftrpathway	cystic fibrosis transmembrane conductance regulator (cftr) and beta 2 adrenergic receptor (b2ar) pathway
76	bp3_biocarta_pid_p_100220_carm1pathway	transcription regulation by methyltransferase of carm1
77	bp3_biocarta_pid_p_100233_badpathway	regulation of bad phosphorylation
78	bp3_biocarta_pid_p_100246_akapcentrosomepathway	protein kinase a at the centrosome
79	bp3_biocarta_pid_p_100247_akap95pathway	akap95 role in mitosis and chromosome dynamics
80	bp3_biocarta_pid_p_100248_akap13pathway	rho-selective guanine exchange factor akap13 mediates stress fiber formation
81	bp3_biocarta_pid_p_100253_agpcrpathway	attenuation of gpcr signaling
time point 18 h after EGF stimulation	pathwayIDs	pathwayNames
1	bp3_biocarta_pid_p_100012_tpopathway	tpo signaling pathway
2	bp3_biocarta_pid_p_100028_stat3pathway	stat3 signaling pathway
3	bp3_biocarta_pid_p_100077_pdgfpathway	pdgf signaling pathway
4	bp3_biocarta_pid_p_100126_il6pathway	il 6 signaling pathway
5	bp3_biocarta_pid_p_100147_her2pathway	role of erbb2 in signal transduction and oncology
6	bp3_biocarta_pid_p_100170_erkpathway	erk1/erk2 mapk signaling pathway
7	bp3_biocarta_pid_p_100181_egfpathway	egf signaling pathway
8	bp3_kegg_pid_p_733167_hsa04920	Adipocytokine signaling pathway
9	bp3_kegg_pid_p_736924_hsa05145	Toxoplasmosis
10	bp3_kegg_pid_p_737990_hsa05200	Pathways in cancer
11	bp3_kegg_pid_p_738556_hsa05212	Pancreatic cancer
12	bp3_nci_pid_p_200004_endothelinpathway	Endothelins
13	bp3_nci_pid_p_200007_rhoa_pathway	RhoA signaling pathway
14	bp3_nci_pid_p_200008_glypicanpathway	Glypican pathway
15	bp3_nci_pid_p_200012_insulin_pathway	Insulin Pathway
16	bp3_nci_pid_p_200013_notch_pathway	Notch signaling pathway
17	bp3_nci_pid_p_200020_glypican_1pathway	Glypican 1 network
18	bp3_nci_pid_p_200022_il27pathway	IL27-mediated signaling events
19	bp3_nci_pid_p_200028_er_nongenomic_pathway	Plasma membrane estrogen receptor signaling
20	bp3_nci_pid_p_200031_met_pathway	Signaling events mediated by Hepatocyte Growth Factor Receptor (c-Met)
21	bp3_nci_pid_p_200032_ptp1bpathway	Signaling events mediated by PTP1B
22	bp3_nci_pid_p_200033_il12_2pathway	IL12-mediated signaling events
23	bp3_nci_pid_p_200045_arf6_traffickingpathway	Arf6 trafficking events
24	bp3_nci_pid_p_200049_rhoa_reg_pathway	Regulation of RhoA activity
25	bp3_nci_pid_p_200055_trail_pathway	TRAIL signaling pathway
26	bp3_nci_pid_p_200056_cdc42_pathway	CDC42 signaling events
27	bp3_nci_pid_p_200058_cdc42_reg_pathway	Regulation of CDC42 activity
28	bp3_nci_pid_p_200059_arf6_pathway	Arf6 signaling events
29	bp3_nci_pid_p_200060_lkb1_pathway	LKB1 signaling events
30	bp3_nci_pid_p_200064_tcptp_pathway	Signaling events mediated by TCPTP
31	bp3_nci_pid_p_200069_hdac_classi_pathway	Signaling events mediated by HDAC Class I
32	bp3_nci_pid_p_200078_mtor_4pathway	mTOR signaling pathway
33	bp3_nci_pid_p_200080_il2_1pathway	IL2-mediated signaling events
34	bp3_nci_pid_p_200082_igf1_pathway	IGF1 pathway
35	bp3_nci_pid_p_200083_erbb1_receptor_proximal_pathway	EGF receptor (ErbB1) signaling pathway
36	bp3_nci_pid_p_200093_et_egfrpathway	EGFR-dependent Endothelin signaling events
37	bp3_nci_pid_p_200096_pi3kcipathway	Class I PI3K signaling events
38	bp3_nci_pid_p_200101_p75ntrpathway	p75(NTR)-mediated signaling
39	bp3_nci_pid_p_200108_ifngpathway	IFN-gamma pathway
40	bp3_nci_pid_p_200109_syndecan_pathway	Proteogylcan syndecan-mediated signaling events
41	bp3_nci_pid_p_200111_erbb1_downstream_pathway	ErbB1 downstream signaling
42	bp3_nci_pid_p_200116_erbb2erbb3pathway	ErbB2/ErbB3 signaling events
43	bp3_nci_pid_p_200121_il6_7pathway	IL6-mediated signaling events
44	bp3_nci_pid_p_200125_trkrpathway	Neurotrophic factor-mediated Trk receptor signaling
45	bp3_nci_pid_p_200128_il23pathway	IL23-mediated signaling events
46	bp3_nci_pid_p_200131_syndecan_1_pathway	Syndecan-1-mediated signaling events
47	bp3_nci_pid_p_200133_erbb_network_pathway	ErbB receptor signaling network
48	bp3_nci_pid_p_200143_erbb1_internalization_pathway	Internalization of ErbB1
49	bp3_nci_pid_p_200153_kitpathway	Signaling events mediated by Stem cell factor receptor (c-Kit)
50	bp3_nci_pid_p_200162_rac1_reg_pathway	Regulation of RAC1 activity
51	bp3_nci_pid_p_200166_pi3kciaktpathway	Class I PI3K signaling events mediated by Akt
52	bp3_nci_pid_p_200186_rac1_pathway	RAC1 signaling pathway
53	bp3_nci_pid_p_200188_fak_pathway	Signaling events mediated by focal adhesion kinase
54	bp3_nci_pid_p_200192_hes_heypathway	Notch-mediated HES/HEY network
55	bp3_nci_pid_p_200193_il12_stat4pathway	IL12 signaling mediated by STAT4
56	bp3_reactome_pid_p_500604_Signalling_by_NGF	Signalling by NGF
57	bp3_reactome_pid_p_500621_NGF_signalling_via_TRKA_from_the_plasma_membrane	NGF signalling via TRKA from the plasma membrane
58	bp3_reactome_pid_p_500643_Signalling_to_STAT3	Signalling to STAT3
59	bp3_biocarta_pid_p_100027_stathminpathway	stathmin and breast cancer resistance to antimicrotubule agents
60	bp3_biocarta_pid_p_100070_plcepathway	phospholipase c-epsilon pathway
61	bp3_biocarta_pid_p_100092_nos1pathway	nitric oxide signaling pathway
62	bp3_biocarta_pid_p_100094_no1pathway	actions of nitric oxide in the heart
63	bp3_biocarta_pid_p_100104_mprpathway	how progesterone initiates the oocyte maturation
64	bp3_biocarta_pid_p_100111_mcalpainpathway	mcalpain and friends in cell motility
65	bp3_biocarta_pid_p_100151_gspathway	activation of camp-dependent protein kinase pka
66	bp3_biocarta_pid_p_100153_gpcrpathway	signaling pathway from g-protein families
67	bp3_biocarta_pid_p_100157_gata3pathway	gata3 participate in activating the th2 cytokine genes expression
68	bp3_biocarta_pid_p_100186_dreampathway	repression of pain sensation by the transcriptional regulator dream
69	bp3_biocarta_pid_p_100196_cskpathway	activation of csk by camp-dependent protein kinase inhibits signaling through the t cell receptor
70	bp3_biocarta_pid_p_100198_crebpathway	transcription factor creb and its extracellular signals
71	bp3_biocarta_pid_p_100201_ck1pathway	regulation of ck1/cdk5 by type 1 glutamate receptors
72	bp3_biocarta_pid_p_100203_chrebppathway	chrebp regulation by carbohydrates and camp
73	bp3_biocarta_pid_p_100205_cftrpathway	cystic fibrosis transmembrane conductance regulator (cftr) and beta 2 adrenergic receptor (b2ar) pathway
74	bp3_biocarta_pid_p_100220_carm1pathway	transcription regulation by methyltransferase of carm1
75	bp3_biocarta_pid_p_100233_badpathway	regulation of bad phosphorylation
76	bp3_biocarta_pid_p_100246_akapcentrosomepathway	protein kinase a at the centrosome
77	bp3_biocarta_pid_p_100247_akap95pathway	akap95 role in mitosis and chromosome dynamics
78	bp3_biocarta_pid_p_100248_akap13pathway	rho-selective guanine exchange factor akap13 mediates stress fiber formation
79	bp3_biocarta_pid_p_100253_agpcrpathway	attenuation of gpcr signaling
time point 24 h after EGF stimulation	pathwayIDs	pathwayNames
1	bp3_biocarta_pid_p_100012_tpopathway	tpo signaling pathway
2	bp3_biocarta_pid_p_100028_stat3pathway	stat3 signaling pathway
3	bp3_biocarta_pid_p_100077_pdgfpathway	pdgf signaling pathway
4	bp3_biocarta_pid_p_100126_il6pathway	il 6 signaling pathway
5	bp3_biocarta_pid_p_100147_her2pathway	role of erbb2 in signal transduction and oncology
6	bp3_biocarta_pid_p_100170_erkpathway	erk1/erk2 mapk signaling pathway
7	bp3_biocarta_pid_p_100181_egfpathway	egf signaling pathway
8	bp3_kegg_pid_p_733167_hsa04920	Adipocytokine signaling pathway
9	bp3_kegg_pid_p_736924_hsa05145	Toxoplasmosis
10	bp3_kegg_pid_p_737990_hsa05200	Pathways in cancer
11	bp3_kegg_pid_p_738556_hsa05212	Pancreatic cancer
12	bp3_nci_pid_p_200004_endothelinpathway	Endothelins
13	bp3_nci_pid_p_200007_rhoa_pathway	RhoA signaling pathway
14	bp3_nci_pid_p_200008_glypicanpathway	Glypican pathway
15	bp3_nci_pid_p_200012_insulin_pathway	Insulin Pathway
16	bp3_nci_pid_p_200013_notch_pathway	Notch signaling pathway
17	bp3_nci_pid_p_200020_glypican_1pathway	Glypican 1 network
18	bp3_nci_pid_p_200022_il27pathway	IL27-mediated signaling events
19	bp3_nci_pid_p_200028_er_nongenomic_pathway	Plasma membrane estrogen receptor signaling
20	bp3_nci_pid_p_200031_met_pathway	Signaling events mediated by Hepatocyte Growth Factor Receptor (c-Met)
21	bp3_nci_pid_p_200032_ptp1bpathway	Signaling events mediated by PTP1B
22	bp3_nci_pid_p_200033_il12_2pathway	IL12-mediated signaling events
23	bp3_nci_pid_p_200045_arf6_traffickingpathway	Arf6 trafficking events
24	bp3_nci_pid_p_200049_rhoa_reg_pathway	Regulation of RhoA activity
25	bp3_nci_pid_p_200055_trail_pathway	TRAIL signaling pathway
26	bp3_nci_pid_p_200056_cdc42_pathway	CDC42 signaling events
27	bp3_nci_pid_p_200058_cdc42_reg_pathway	Regulation of CDC42 activity
28	bp3_nci_pid_p_200059_arf6_pathway	Arf6 signaling events
29	bp3_nci_pid_p_200060_lkb1_pathway	LKB1 signaling events
30	bp3_nci_pid_p_200064_tcptp_pathway	Signaling events mediated by TCPTP
31	bp3_nci_pid_p_200069_hdac_classi_pathway	Signaling events mediated by HDAC Class I
32	bp3_nci_pid_p_200078_mtor_4pathway	mTOR signaling pathway
33	bp3_nci_pid_p_200080_il2_1pathway	IL2-mediated signaling events
34	bp3_nci_pid_p_200082_igf1_pathway	IGF1 pathway
35	bp3_nci_pid_p_200083_erbb1_receptor_proximal_pathway	EGF receptor (ErbB1) signaling pathway
36	bp3_nci_pid_p_200093_et_egfrpathway	EGFR-dependent Endothelin signaling events
37	bp3_nci_pid_p_200096_pi3kcipathway	Class I PI3K signaling events
38	bp3_nci_pid_p_200101_p75ntrpathway	p75(NTR)-mediated signaling
39	bp3_nci_pid_p_200108_ifngpathway	IFN-gamma pathway
40	bp3_nci_pid_p_200109_syndecan_pathway	Proteogylcan syndecan-mediated signaling events
41	bp3_nci_pid_p_200111_erbb1_downstream_pathway	ErbB1 downstream signaling
42	bp3_nci_pid_p_200116_erbb2erbb3pathway	ErbB2/ErbB3 signaling events
43	bp3_nci_pid_p_200121_il6_7pathway	IL6-mediated signaling events
44	bp3_nci_pid_p_200125_trkrpathway	Neurotrophic factor-mediated Trk receptor signaling
45	bp3_nci_pid_p_200128_il23pathway	IL23-mediated signaling events
46	bp3_nci_pid_p_200131_syndecan_1_pathway	Syndecan-1-mediated signaling events
47	bp3_nci_pid_p_200133_erbb_network_pathway	ErbB receptor signaling network
48	bp3_nci_pid_p_200143_erbb1_internalization_pathway	Internalization of ErbB1
49	bp3_nci_pid_p_200153_kitpathway	Signaling events mediated by Stem cell factor receptor (c-Kit)
50	bp3_nci_pid_p_200162_rac1_reg_pathway	Regulation of RAC1 activity
51	bp3_nci_pid_p_200166_pi3kciaktpathway	Class I PI3K signaling events mediated by Akt
52	bp3_nci_pid_p_200186_rac1_pathway	RAC1 signaling pathway
53	bp3_nci_pid_p_200188_fak_pathway	Signaling events mediated by focal adhesion kinase
54	bp3_nci_pid_p_200192_hes_heypathway	Notch-mediated HES/HEY network
55	bp3_nci_pid_p_200193_il12_stat4pathway	IL12 signaling mediated by STAT4
56	bp3_reactome_pid_p_500604_Signalling_by_NGF	Signalling by NGF
57	bp3_reactome_pid_p_500621_NGF_signalling_via_TRKA_from_the_plasma_membrane	NGF signalling via TRKA from the plasma membrane
58	bp3_reactome_pid_p_500643_Signalling_to_STAT3	Signalling to STAT3
59	bp3_biocarta_pid_p_100027_stathminpathway	stathmin and breast cancer resistance to antimicrotubule agents
60	bp3_biocarta_pid_p_100070_plcepathway	phospholipase c-epsilon pathway
61	bp3_biocarta_pid_p_100092_nos1pathway	nitric oxide signaling pathway
62	bp3_biocarta_pid_p_100094_no1pathway	actions of nitric oxide in the heart
63	bp3_biocarta_pid_p_100104_mprpathway	how progesterone initiates the oocyte maturation
64	bp3_biocarta_pid_p_100111_mcalpainpathway	mcalpain and friends in cell motility
65	bp3_biocarta_pid_p_100151_gspathway	activation of camp-dependent protein kinase pka
66	bp3_biocarta_pid_p_100153_gpcrpathway	signaling pathway from g-protein families
67	bp3_biocarta_pid_p_100157_gata3pathway	gata3 participate in activating the th2 cytokine genes expression
68	bp3_biocarta_pid_p_100186_dreampathway	repression of pain sensation by the transcriptional regulator dream
69	bp3_biocarta_pid_p_100196_cskpathway	activation of csk by camp-dependent protein kinase inhibits signaling through the t cell receptor
70	bp3_biocarta_pid_p_100198_crebpathway	transcription factor creb and its extracellular signals
71	bp3_biocarta_pid_p_100201_ck1pathway	regulation of ck1/cdk5 by type 1 glutamate receptors
72	bp3_biocarta_pid_p_100203_chrebppathway	chrebp regulation by carbohydrates and camp
73	bp3_biocarta_pid_p_100205_cftrpathway	cystic fibrosis transmembrane conductance regulator (cftr) and beta 2 adrenergic receptor (b2ar) pathway
74	bp3_biocarta_pid_p_100220_carm1pathway	transcription regulation by methyltransferase of carm1
75	bp3_biocarta_pid_p_100233_badpathway	regulation of bad phosphorylation
76	bp3_biocarta_pid_p_100246_akapcentrosomepathway	protein kinase a at the centrosome
77	bp3_biocarta_pid_p_100247_akap95pathway	akap95 role in mitosis and chromosome dynamics
78	bp3_biocarta_pid_p_100248_akap13pathway	rho-selective guanine exchange factor akap13 mediates stress fiber formation
79	bp3_biocarta_pid_p_100253_agpcrpathway	attenuation of gpcr signaling
