# Supplementary material for: Decoding Cellular Dynamics in Epidermal Growth Factor Signaling Using a New Pathway-Based Integration Approach for Proteomics and Transcriptomics Data
Source: Front Genet. 2016 Jan 7;6:351. doi: 10.3389/fgene.2015.00351 (PMC4703778; doi:10.3389/fgene.2015.00351)
Supplement: Table S3 — Lists of pathways identified in the upstream analysis based on the differentially expressed transcripts for time points 1, 4, 8, 13, 18, and 24 h after EGF stimulation. [file Table3.xls]

## Sheet: Sheet1
Time point 1 h after EGF stimulation	Time point 4 h after EGF stimulation	Time point 8 h after EGF stimulation	Time point 13 h after EGF stimulation	Time point 18 h after EGF stimulation	Time point 24 h after EGF stimulation
Adipocytokine signaling pathway	Adipocytokine signaling pathway	Adipocytokine signaling pathway	Adipocytokine signaling pathway	Adipocytokine signaling pathway	Adipocytokine signaling pathway
ALK1 pathway	ALK1 pathway	ALK1 pathway	ALK1 pathway	ALK1 pathway	ALK1 pathway
ALK1 signaling events	ALK1 signaling events	ALK1 signaling events	ALK1 signaling events	ALK1 signaling events	ALK1 signaling events
Alternative NF-kappaB pathway	Androgen-mediated signaling	Androgen-mediated signaling	Androgen-mediated signaling	Androgen-mediated signaling	amb2 Integrin signaling
Androgen-mediated signaling	Antigen processing and presentation	Antigen processing and presentation	Angiopoietin receptor Tie2-mediated signaling	Angiopoietin receptor Tie2-mediated signaling	Androgen-mediated signaling
Antigen processing and presentation	Arf1 pathway	Arf1 pathway	Antigen processing and presentation	Antigen processing and presentation	Angiopoietin receptor Tie2-mediated signaling
Arf6 signaling events	Arf6 downstream pathway	Arf6 downstream pathway	Apoptosis	Apoptosis	Antigen processing and presentation
Arf6 trafficking events	Arf6 signaling events	Arf6 signaling events	Apoptotic cleavage of cell adhesion proteins	Apoptotic cleavage of cell adhesion proteins	Apoptosis
ATF-2 transcription factor network	Arf6 trafficking events	Arf6 trafficking events	Apoptotic cleavage of cellular proteins	Apoptotic cleavage of cellular proteins	Apoptotic cleavage of cell adhesion proteins
Aurora A signaling	ATF-2 transcription factor network	ATF-2 transcription factor network	Apoptotic execution phase	Apoptotic execution phase	Apoptotic cleavage of cellular proteins
BARD1 signaling events	Atypical NF-kappaB pathway	Aurora A signaling	Arf1 pathway	Arf1 pathway	apoptotic dna-fragmentation and tissue homeostasis
bcr signaling pathway	Aurora A signaling	BARD1 signaling events	Arf6 downstream pathway	Arf6 downstream pathway	Apoptotic execution phase
BCR signaling pathway	BARD1 signaling events	bcr signaling pathway	Arf6 signaling events	Arf6 signaling events	Arf1 pathway
BMP receptor signaling	bcr signaling pathway	BCR signaling pathway	Arf6 trafficking events	Arf6 trafficking events	Arf6 downstream pathway
ca-calmodulin-dependent protein kinase activation	BCR signaling pathway	BMP receptor signaling	ATF-2 transcription factor network	ATF-2 transcription factor network	Arf6 signaling events
calcium signaling by hbx of hepatitis b virus	BMP receptor signaling	ca-calmodulin-dependent protein kinase activation	Atypical NF-kappaB pathway	Atypical NF-kappaB pathway	Arf6 trafficking events
Canonical NF-kappaB pathway	ca-calmodulin-dependent protein kinase activation	calcium signaling by hbx of hepatitis b virus	Aurora A signaling	Aurora A signaling	ATF-2 transcription factor network
Canonical Wnt signaling pathway	calcium signaling by hbx of hepatitis b virus	Canonical Wnt signaling pathway	BARD1 signaling events	BARD1 signaling events	Atypical NF-kappaB pathway
CD40/CD40L signaling	Canonical NF-kappaB pathway	CDC42 signaling events	bcr signaling pathway	bcr signaling pathway	Aurora A signaling
CDC42 signaling events	Canonical Wnt signaling pathway	cell cycle: g1/s check point	BCR signaling pathway	BCR signaling pathway	BARD1 signaling events
Class I PI3K signaling events	CD40/CD40L signaling	chaperones modulate interferon signaling pathway	Beta-catenin phosphorylation cascade	Beta-catenin phosphorylation cascade	bcr signaling pathway
Class I PI3K signaling events mediated by Akt	CDC42 signaling events	Class I PI3K signaling events	BMP receptor signaling	BMP receptor signaling	BCR signaling pathway
C-MYC pathway	chaperones modulate interferon signaling pathway	Class I PI3K signaling events mediated by Akt	ca-calmodulin-dependent protein kinase activation	ca-calmodulin-dependent protein kinase activation	Beta-catenin phosphorylation cascade
control of gene expression by vitamin d receptor	Class I PI3K signaling events	C-MYC pathway	calcium signaling by hbx of hepatitis b virus	calcium signaling by hbx of hepatitis b virus	Biosynthesis of the N-glycan precursor (dolichol lipid-linked oligosaccharide, LLO) and transfer to a nascent protein
Coregulation of Androgen receptor activity	Class I PI3K signaling events mediated by Akt	control of gene expression by vitamin d receptor	Canonical NF-kappaB pathway	Canonical NF-kappaB pathway	BMP receptor signaling
CXCR4-mediated signaling events	C-MYC pathway	Coregulation of Androgen receptor activity	Canonical Wnt signaling pathway	Canonical Wnt signaling pathway	ca-calmodulin-dependent protein kinase activation
Direct p53 effectors	Coregulation of Androgen receptor activity	Direct p53 effectors	CD40/CD40L signaling	CD40/CD40L signaling	Calcineurin-regulated NFAT-dependent transcription in lymphocytes
Down-stream signal transduction	CXCR4-mediated signaling events	downregulated of mta-3 in er-negative breast tumors	CDC42 signaling events	CDC42 signaling events	calcium signaling by hbx of hepatitis b virus
EGFR-dependent Endothelin signaling events	Direct p53 effectors	E2F transcription factor network	cell cycle: g1/s check point	cell cycle: g1/s check point	Canonical NF-kappaB pathway
EGF receptor (ErbB1) signaling pathway	E2F transcription factor network	EGFR-dependent Endothelin signaling events	Cell Cycle, Mitotic	Cell Cycle, Mitotic	Canonical Wnt signaling pathway
egf signaling pathway	EGFR-dependent Endothelin signaling events	EGF receptor (ErbB1) signaling pathway	chaperones modulate interferon signaling pathway	chaperones modulate interferon signaling pathway	CD40/CD40L signaling
Endothelins	EGF receptor (ErbB1) signaling pathway	egf signaling pathway	Class I PI3K signaling events	Class I PI3K signaling events	CDC42 signaling events
EPO signaling pathway	egf signaling pathway	endocytotic role of ndk phosphins and dynamin	Class I PI3K signaling events mediated by Akt	Class I PI3K signaling events mediated by Akt	cell cycle: g1/s check point
ErbB1 downstream signaling	endocytotic role of ndk phosphins and dynamin	Endothelins	C-MYC pathway	C-MYC pathway	Cell Cycle, Mitotic
ErbB2/ErbB3 signaling events	Endothelins	ErbB1 downstream signaling	control of gene expression by vitamin d receptor	control of gene expression by vitamin d receptor	chaperones modulate interferon signaling pathway
ErbB receptor signaling network	ErbB1 downstream signaling	ErbB2/ErbB3 signaling events	Coregulation of Androgen receptor activity	Coregulation of Androgen receptor activity	Circadian rhythm pathway
erk1/erk2 mapk signaling pathway	ErbB2/ErbB3 signaling events	ErbB receptor signaling network	CXCR4-mediated signaling events	CXCR4-mediated signaling events	Class I PI3K signaling events
erythropoietin mediated neuroprotection through nf-kb	ErbB receptor signaling network	erk1/erk2 mapk signaling pathway	Cyclin D associated events in G1	Cyclin D associated events in G1	Class I PI3K signaling events mediated by Akt
FAS (CD95) signaling pathway	erk1/erk2 mapk signaling pathway	erythropoietin mediated neuroprotection through nf-kb	Degradation of beta-catenin by the destruction complex	Degradation of beta-catenin by the destruction complex	C-MYC pathway
FGF signaling pathway	erythropoietin mediated neuroprotection through nf-kb	FOXA1 transcription factor network	Direct p53 effectors	Direct p53 effectors	control of gene expression by vitamin d receptor
FOXA2 and FOXA3 transcription factor networks	FAS (CD95) signaling pathway	FOXA2 and FOXA3 transcription factor networks	downregulated of mta-3 in er-negative breast tumors	downregulated of mta-3 in er-negative breast tumors	Coregulation of Androgen receptor activity
FOXA transcription factor networks	FOXA1 transcription factor network	FOXA transcription factor networks	Down-stream signal transduction	Down-stream signal transduction	CXCR4-mediated signaling events
Glucocorticoid receptor regulatory network	FOXA2 and FOXA3 transcription factor networks	Gene Expression	E2F transcription factor network	E2F transcription factor network	Cyclin D associated events in G1
Glucocorticoid receptor signaling	FOXA transcription factor networks	Generic Transcription Pathway	EGFR-dependent Endothelin signaling events	EGFR-dependent Endothelin signaling events	Degradation of beta-catenin by the destruction complex
Glypican 1 network	Glucocorticoid receptor regulatory network	Glucocorticoid receptor regulatory network	EGF receptor (ErbB1) signaling pathway	EGF receptor (ErbB1) signaling pathway	Direct p53 effectors
Glypican 3 network	Glucocorticoid receptor signaling	Glucocorticoid receptor signaling	egf signaling pathway	egf signaling pathway	downregulated of mta-3 in er-negative breast tumors
Glypican pathway	Glypican 1 network	Glypican 1 network	endocytotic role of ndk phosphins and dynamin	endocytotic role of ndk phosphins and dynamin	Down-stream signal transduction
growth hormone signaling pathway	Glypican 3 network	Glypican 3 network	Endothelins	Endothelins	E2F transcription factor network
HIF-1-alpha transcription factor network	Glypican pathway	Glypican pathway	EPO signaling pathway	EPO signaling pathway	EGFR-dependent Endothelin signaling events
hop pathway in cardiac development	HIF-1-alpha transcription factor network	Hedgehog signaling events mediated by Gli proteins	ErbB1 downstream signaling	ErbB1 downstream signaling	EGF receptor (ErbB1) signaling pathway
human cytomegalovirus and map kinase pathways	human cytomegalovirus and map kinase pathways	HIF-1-alpha transcription factor network	ErbB2/ErbB3 signaling events	ErbB2/ErbB3 signaling events	egf signaling pathway
hypoxia-inducible factor in the cardivascular system	hypoxia-inducible factor in the cardivascular system	human cytomegalovirus and map kinase pathways	ErbB4 signaling events	ErbB4 signaling events	endocytotic role of ndk phosphins and dynamin
Hypoxic and oxygen homeostasis regulation of HIF-1-alpha	Hypoxic and oxygen homeostasis regulation of HIF-1-alpha	hypoxia-inducible factor in the cardivascular system	ErbB receptor signaling network	ErbB receptor signaling network	Endothelins
ifn alpha signaling pathway	IFN-gamma pathway	Hypoxic and oxygen homeostasis regulation of HIF-1-alpha	erk1/erk2 mapk signaling pathway	erk1/erk2 mapk signaling pathway	epo signaling pathway
IFN-gamma pathway	IGF1 pathway	IFN-gamma pathway	erythropoietin mediated neuroprotection through nf-kb	erythropoietin mediated neuroprotection through nf-kb	EPO signaling pathway
ifn gamma signaling pathway	igf-1 signaling pathway	IGF1 pathway	FAS (CD95) signaling pathway	FAS (CD95) signaling pathway	ErbB1 downstream signaling
IGF1 pathway	IL12-mediated signaling events	igf-1 signaling pathway	FGF signaling pathway	FGF signaling pathway	ErbB2/ErbB3 signaling events
igf-1 signaling pathway	IL12 signaling mediated by STAT4	IL12-mediated signaling events	FOXA1 transcription factor network	FOXA1 transcription factor network	ErbB4 signaling events
IL12-mediated signaling events	IL1-mediated signaling events	IL12 signaling mediated by STAT4	FOXA2 and FOXA3 transcription factor networks	FOXA2 and FOXA3 transcription factor networks	ErbB receptor signaling network
IL12 signaling mediated by STAT4	IL23-mediated signaling events	IL1-mediated signaling events	FOXA transcription factor networks	FOXA transcription factor networks	erk1/erk2 mapk signaling pathway
IL1-mediated signaling events	IL27-mediated signaling events	IL23-mediated signaling events	G1 Phase	G1 Phase	erythropoietin mediated neuroprotection through nf-kb
IL23-mediated signaling events	IL2-mediated signaling events	IL27-mediated signaling events	Gene Expression	Gene Expression	FAS (CD95) signaling pathway
IL27-mediated signaling events	IL2 signaling events mediated by PI3K	IL2-mediated signaling events	Generic Transcription Pathway	Generic Transcription Pathway	FGF signaling pathway
IL2-mediated signaling events	IL6-mediated signaling events	IL4-mediated signaling events	Glucocorticoid receptor regulatory network	Glucocorticoid receptor regulatory network	FOXA1 transcription factor network
IL2 signaling events mediated by PI3K	il 6 signaling pathway	IL6-mediated signaling events	Glucocorticoid receptor signaling	Glucocorticoid receptor signaling	FOXA2 and FOXA3 transcription factor networks
IL4-mediated signaling events	inhibition of huntingtons disease neurodegeneration by histone deacetylase inhibitors	il 6 signaling pathway	Glypican 1 network	Glypican 1 network	FOXA transcription factor networks
il 4 signaling pathway	Insulin Pathway	inhibition of huntingtons disease neurodegeneration by histone deacetylase inhibitors	Glypican 3 network	Glypican 3 network	FoxO family signaling
IL6-mediated signaling events	Internalization of ErbB1	Insulin Pathway	Glypican pathway	Glypican pathway	G1 Phase
il 6 signaling pathway	keratinocyte differentiation	Internalization of ErbB1	Hedgehog signaling events mediated by Gli proteins	Hedgehog signaling events mediated by Gli proteins	Glucocorticoid receptor regulatory network
inhibition of cellular proliferation by gleevec	LKB1 signaling events	keratinocyte differentiation	HIF-1-alpha transcription factor network	HIF-1-alpha transcription factor network	Glucocorticoid receptor signaling
inhibition of huntingtons disease neurodegeneration by histone deacetylase inhibitors	LPA4-mediated signaling events	LKB1 signaling events	human cytomegalovirus and map kinase pathways	human cytomegalovirus and map kinase pathways	Glypican 1 network
Insulin Pathway	LPA receptor mediated events	LPA4-mediated signaling events	hypoxia-inducible factor in the cardivascular system	hypoxia-inducible factor in the cardivascular system	Glypican 3 network
Internalization of ErbB1	mapkinase signaling pathway	LPA receptor mediated events	Hypoxic and oxygen homeostasis regulation of HIF-1-alpha	Hypoxic and oxygen homeostasis regulation of HIF-1-alpha	Glypican pathway
keratinocyte differentiation	melanocyte development and pigmentation pathway	mapkinase signaling pathway	ifn alpha signaling pathway	ifn alpha signaling pathway	growth hormone signaling pathway
Leishmaniasis	mets affect on macrophage differentiation	mechanisms of transcriptional repression by dna methylation	IFN-gamma pathway	IFN-gamma pathway	Hedgehog signaling events mediated by Gli proteins
LKB1 signaling events	mTOR signaling pathway	melanocyte development and pigmentation pathway	ifn gamma signaling pathway	ifn gamma signaling pathway	HIF-1-alpha transcription factor network
LPA4-mediated signaling events	nerve growth factor pathway (ngf)	mets affect on macrophage differentiation	IGF1 pathway	IGF1 pathway	HIF-2-alpha transcription factor network
LPA receptor mediated events	Neurotrophic factor-mediated Trk receptor signaling	mTOR signaling pathway	igf-1 signaling pathway	igf-1 signaling pathway	hop pathway in cardiac development
mapkinase signaling pathway	NGF signalling via TRKA from the plasma membrane	multi-step regulation of transcription by pitx2	IL12-mediated signaling events	IL12-mediated signaling events	human cytomegalovirus and map kinase pathways
MAPK signaling pathway	Noncanonical Wnt signaling pathway	nerve growth factor pathway (ngf)	IL12 signaling mediated by STAT4	IL12 signaling mediated by STAT4	hypoxia-inducible factor in the cardivascular system
melanocyte development and pigmentation pathway	Nongenotropic Androgen signaling	Neurotrophic factor-mediated Trk receptor signaling	IL1-mediated signaling events	IL1-mediated signaling events	Hypoxic and oxygen homeostasis regulation of HIF-1-alpha
mets affect on macrophage differentiation	Notch-mediated HES/HEY network	NGF signalling via TRKA from the plasma membrane	IL23-mediated signaling events	IL23-mediated signaling events	ifn alpha signaling pathway
mTOR signaling pathway	Notch signaling pathway	Noncanonical Wnt signaling pathway	IL27-mediated signaling events	IL27-mediated signaling events	IFN-gamma pathway
nerve growth factor pathway (ngf)	Oocyte meiosis	Nongenotropic Androgen signaling	IL2-mediated signaling events	IL2-mediated signaling events	ifn gamma signaling pathway
Neurotrophic factor-mediated Trk receptor signaling	Osteoclast differentiation	Notch-HLH transcription pathway	IL2 signaling events mediated by PI3K	IL2 signaling events mediated by PI3K	IGF1 pathway
NGF signalling via TRKA from the plasma membrane	overview of telomerase protein component gene htert transcriptional regulation	Notch-mediated HES/HEY network	IL4-mediated signaling events	IL4-mediated signaling events	igf-1 signaling pathway
Noncanonical Wnt signaling pathway	p38 mapk signaling pathway	Notch signaling pathway	IL6-mediated signaling events	IL6-mediated signaling events	IL12-mediated signaling events
Nongenotropic Androgen signaling	p38 MAPK signaling pathway	Oocyte meiosis	il 6 signaling pathway	il 6 signaling pathway	IL12 signaling mediated by STAT4
Notch-mediated HES/HEY network	p38 signaling mediated by MAPKAP kinases	Osteoclast differentiation	inhibition of cellular proliferation by gleevec	inhibition of cellular proliferation by gleevec	IL1-mediated signaling events
Notch signaling pathway	p53 pathway	overview of telomerase protein component gene htert transcriptional regulation	inhibition of huntingtons disease neurodegeneration by histone deacetylase inhibitors	inhibition of huntingtons disease neurodegeneration by histone deacetylase inhibitors	IL23-mediated signaling events
Osteoclast differentiation	p75(NTR)-mediated signaling	overview of telomerase rna component gene hterc transcriptional regulation	Insulin Pathway	Insulin Pathway	IL27-mediated signaling events
p38 mapk signaling pathway	Pancreatic cancer	p38 mapk signaling pathway	Internalization of ErbB1	Internalization of ErbB1	IL2-mediated signaling events
p38 MAPK signaling pathway	Pathways in cancer	p38 MAPK signaling pathway	keratinocyte differentiation	keratinocyte differentiation	il-2 receptor beta chain in t cell activation
p38 signaling mediated by MAPKAP kinases	pdgf signaling pathway	p38 signaling mediated by MAPKAP kinases	Leishmaniasis	Leishmaniasis	IL2 signaling events mediated by PI3K
p53 pathway	pertussis toxin-insensitive ccr5 signaling in macrophage	p53 pathway	LKB1 signaling events	LKB1 signaling events	il 2 signaling pathway
p75(NTR)-mediated signaling	Plasma membrane estrogen receptor signaling	p75(NTR)-mediated signaling	LPA4-mediated signaling events	LPA4-mediated signaling events	il 3 signaling pathway
Pancreatic cancer	PLK1 signaling events	p75NTR negatively regulates cell cycle via SC1	LPA receptor mediated events	LPA receptor mediated events	IL4-mediated signaling events
Pathways in cancer	PLK3 signaling events	p75 NTR receptor-mediated signalling	mapkinase signaling pathway	mapkinase signaling pathway	IL6-mediated signaling events
PDGFR-alpha signaling pathway	Polo-like kinase signaling events in the cell cycle	Pancreatic cancer	mechanisms of transcriptional repression by dna methylation	mechanisms of transcriptional repression by dna methylation	il 6 signaling pathway
pdgf signaling pathway	Prostate cancer	Pathways in cancer	melanocyte development and pigmentation pathway	melanocyte development and pigmentation pathway	il-7 signal transduction
pertussis toxin-insensitive ccr5 signaling in macrophage	Proteogylcan syndecan-mediated signaling events	pdgf signaling pathway	mets affect on macrophage differentiation	mets affect on macrophage differentiation	inhibition of cellular proliferation by gleevec
Plasma membrane estrogen receptor signaling	RAC1 signaling pathway	pertussis toxin-insensitive ccr5 signaling in macrophage	Mitotic G1-G1/S phases	Mitotic G1-G1/S phases	inhibition of huntingtons disease neurodegeneration by histone deacetylase inhibitors
PLK1 signaling events	Regulation of Androgen receptor activity	Plasma membrane estrogen receptor signaling	mTOR signaling pathway	mTOR signaling pathway	Insulin Pathway
PLK3 signaling events	Regulation of CDC42 activity	PLK1 signaling events	multi-step regulation of transcription by pitx2	multi-step regulation of transcription by pitx2	Integrins in angiogenesis
Polo-like kinase signaling events in the cell cycle	Regulation of cytoplasmic and nuclear SMAD2/3 signaling	PLK3 signaling events	nerve growth factor pathway (ngf)	nerve growth factor pathway (ngf)	Internalization of ErbB1
Proteogylcan syndecan-mediated signaling events	Regulation of nuclear SMAD2/3 signaling	Polo-like kinase signaling events in the cell cycle	Neurotrophic factor-mediated Trk receptor signaling	Neurotrophic factor-mediated Trk receptor signaling	keratinocyte differentiation
RAC1 signaling pathway	Regulation of p38-alpha and p38-beta	Presenilin action in Notch and Wnt signaling	NGF signalling via TRKA from the plasma membrane	NGF signalling via TRKA from the plasma membrane	Leishmaniasis
Regulation of Androgen receptor activity	Regulation of RAC1 activity	Prostate cancer	Noncanonical Wnt signaling pathway	Noncanonical Wnt signaling pathway	LKB1 signaling events
Regulation of CDC42 activity	Regulation of RhoA activity	Proteogylcan syndecan-mediated signaling events	Nongenotropic Androgen signaling	Nongenotropic Androgen signaling	LPA4-mediated signaling events
Regulation of cytoplasmic and nuclear SMAD2/3 signaling	regulation of spermatogenesis by crem	RAC1 signaling pathway	Notch-HLH transcription pathway	Notch-HLH transcription pathway	LPA receptor mediated events
Regulation of nuclear SMAD2/3 signaling	Regulation of Telomerase	Regulation of Androgen receptor activity	Notch-mediated HES/HEY network	Notch-mediated HES/HEY network	mapkinase signaling pathway
Regulation of p38-alpha and p38-beta	Regulation of Wnt-mediated beta catenin signaling and target gene transcription	Regulation of CDC42 activity	Notch signaling pathway	Notch signaling pathway	MAPK signaling pathway
Regulation of RAC1 activity	repression of pain sensation by the transcriptional regulator dream	Regulation of cytoplasmic and nuclear SMAD2/3 signaling	Oocyte meiosis	Oocyte meiosis	mechanisms of transcriptional repression by dna methylation
Regulation of retinoblastoma protein	RhoA signaling pathway	Regulation of nuclear SMAD2/3 signaling	Osteoclast differentiation	Osteoclast differentiation	melanocyte development and pigmentation pathway
Regulation of RhoA activity	role of erbb2 in signal transduction and oncology	Regulation of p38-alpha and p38-beta	overview of telomerase protein component gene htert transcriptional regulation	overview of telomerase protein component gene htert transcriptional regulation	Melanogenesis
Regulation of Wnt-mediated beta catenin signaling and target gene transcription	role of erk5 in neuronal survival pathway	Regulation of RAC1 activity	overview of telomerase rna component gene hterc transcriptional regulation	overview of telomerase rna component gene hterc transcriptional regulation	Metabolic pathways
repression of pain sensation by the transcriptional regulator dream	Signaling by Aurora kinases	Regulation of retinoblastoma protein	p38 mapk signaling pathway	p38 mapk signaling pathway	Metabolism of nucleotides
Retinoic acid receptors-mediated signaling	Signaling events mediated by focal adhesion kinase	Regulation of RhoA activity	p38 MAPK signaling pathway	p38 MAPK signaling pathway	Metabolism of proteins
RhoA signaling pathway	Signaling events mediated by HDAC Class I	regulation of spermatogenesis by crem	p38 signaling mediated by MAPKAP kinases	p38 signaling mediated by MAPKAP kinases	mets affect on macrophage differentiation
role of erbb2 in signal transduction and oncology	Signaling events mediated by HDAC Class III	Regulation of Telomerase	p53 pathway	p53 pathway	Mitotic G1-G1/S phases
role of erk5 in neuronal survival pathway	Signaling events mediated by Hepatocyte Growth Factor Receptor (c-Met)	Regulation of Wnt-mediated beta catenin signaling and target gene transcription	p75(NTR)-mediated signaling	p75(NTR)-mediated signaling	mTOR signaling pathway
role of mal in rho-mediated activation of srf	Signaling events mediated by PTP1B	repression of pain sensation by the transcriptional regulator dream	p75NTR negatively regulates cell cycle via SC1	p75NTR negatively regulates cell cycle via SC1	multi-step regulation of transcription by pitx2
RXR and RAR heterodimerization with other nuclear receptor	Signaling events mediated by Stem cell factor receptor (c-Kit)	Retinoic acid receptors-mediated signaling	p75 NTR receptor-mediated signalling	p75 NTR receptor-mediated signalling	nerve growth factor pathway (ngf)
Signaling by Aurora kinases	Signaling events mediated by TCPTP	RhoA signaling pathway	Pancreatic cancer	Pancreatic cancer	Neurotrophic factor-mediated Trk receptor signaling
Signaling by PDGF	Signaling events regulated by Ret tyrosine kinase	role of erbb2 in signal transduction and oncology	Pathways in cancer	Pathways in cancer	NGF signalling via TRKA from the plasma membrane
Signaling events mediated by focal adhesion kinase	Signaling mediated by p38-alpha and p38-beta	role of erk5 in neuronal survival pathway	pdgf signaling pathway	pdgf signaling pathway	N-linked glycosylation
Signaling events mediated by HDAC Class I	signaling pathway from g-protein families	role of mef2d in t-cell apoptosis	pertussis toxin-insensitive ccr5 signaling in macrophage	pertussis toxin-insensitive ccr5 signaling in macrophage	Noncanonical Wnt signaling pathway
Signaling events mediated by HDAC Class II	Signalling by NGF	Signaling by Aurora kinases	Plasma membrane estrogen receptor signaling	Plasma membrane estrogen receptor signaling	Nongenotropic Androgen signaling
Signaling events mediated by HDAC Class III	Signalling to STAT3	Signaling events mediated by focal adhesion kinase	PLK1 signaling events	PLK1 signaling events	Notch-mediated HES/HEY network
Signaling events mediated by Hepatocyte Growth Factor Receptor (c-Met)	signal transduction through il1r	Signaling events mediated by HDAC Class I	PLK3 signaling events	PLK3 signaling events	Notch signaling pathway
Signaling events mediated by PTP1B	ÃŸ-arrestins in gpcr desensitization	Signaling events mediated by HDAC Class II	Polo-like kinase signaling events in the cell cycle	Polo-like kinase signaling events in the cell cycle	Oocyte meiosis
Signaling events mediated by Stem cell factor receptor (c-Kit)	stat3 signaling pathway	Signaling events mediated by HDAC Class III	Presenilin action in Notch and Wnt signaling	Presenilin action in Notch and Wnt signaling	Osteoclast differentiation
Signaling events mediated by TCPTP	Syndecan-1-mediated signaling events	Signaling events mediated by Hepatocyte Growth Factor Receptor (c-Met)	Prostate cancer	Prostate cancer	overview of telomerase protein component gene htert transcriptional regulation
Signaling events regulated by Ret tyrosine kinase	Syndecan-4-mediated signaling events	Signaling events mediated by PTP1B	Proteogylcan syndecan-mediated signaling events	Proteogylcan syndecan-mediated signaling events	overview of telomerase rna component gene hterc transcriptional regulation
Signaling mediated by p38-alpha and p38-beta	t cell receptor signaling pathway	Signaling events mediated by Stem cell factor receptor (c-Kit)	RAC1 signaling pathway	RAC1 signaling pathway	p38 mapk signaling pathway
signaling pathway from g-protein families	TCR signaling in na&#xef;ve CD4+ T cells	Signaling events mediated by TCPTP	Regulation of Androgen receptor activity	Regulation of Androgen receptor activity	p38 MAPK signaling pathway
Signalling by NGF	TCR signaling in na&#xef;ve CD8+ T cells	Signaling events mediated by the Hedgehog family	Regulation of CDC42 activity	Regulation of CDC42 activity	p38 signaling mediated by MAPKAP kinases
Signalling to STAT3	TGF-beta receptor signaling	Signaling events regulated by Ret tyrosine kinase	Regulation of cytoplasmic and nuclear SMAD2/3 signaling	Regulation of cytoplasmic and nuclear SMAD2/3 signaling	p53 pathway
signal transduction through il1r	the prc2 complex sets long-term gene silencing through modification of histone tails	Signaling mediated by p38-alpha and p38-beta	Regulation of nuclear SMAD2/3 signaling	Regulation of nuclear SMAD2/3 signaling	p75(NTR)-mediated signaling
stat3 signaling pathway	TNF receptor signaling pathway	signaling pathway from g-protein families	Regulation of p38-alpha and p38-beta	Regulation of p38-alpha and p38-beta	p75NTR negatively regulates cell cycle via SC1
Syndecan-1-mediated signaling events	toll-like receptor pathway	Signalling by NGF	Regulation of RAC1 activity	Regulation of RAC1 activity	p75 NTR receptor-mediated signalling
Syndecan-2-mediated signaling events	Toxoplasmosis	Signalling to STAT3	Regulation of retinoblastoma protein	Regulation of retinoblastoma protein	Pancreatic cancer
Syndecan-4-mediated signaling events	tpo signaling pathway	signal transduction through il1r	Regulation of RhoA activity	Regulation of RhoA activity	Pathways in cancer
t cell receptor signaling pathway	TRAIL signaling pathway	ÃŸ-arrestins in gpcr desensitization	regulation of spermatogenesis by crem	regulation of spermatogenesis by crem	PDGFR-alpha signaling pathway
TCR signaling in na&#xef;ve CD4+ T cells	transcription factor creb and its extracellular signals	stat3 signaling pathway	Regulation of Telomerase	Regulation of Telomerase	pdgf signaling pathway
TCR signaling in na&#xef;ve CD8+ T cells	transcription regulation by methyltransferase of carm1	sumoylation by ranbp2 regulates transcriptional repression	Regulation of Wnt-mediated beta catenin signaling and target gene transcription	Regulation of Wnt-mediated beta catenin signaling and target gene transcription	pertussis toxin-insensitive ccr5 signaling in macrophage
TGF-beta receptor signaling	Trk receptor signaling mediated by PI3K and PLC-gamma	Sumoylation by RanBP2 regulates transcriptional repression	repression of pain sensation by the transcriptional regulator dream	repression of pain sensation by the transcriptional regulator dream	Plasma membrane estrogen receptor signaling
TNF receptor signaling pathway	Trk receptor signaling mediated by the MAPK pathway	Syndecan-1-mediated signaling events	Retinoic acid receptors-mediated signaling	Retinoic acid receptors-mediated signaling	PLK1 signaling events
toll-like receptor pathway	tsp-1 induced apoptosis in microvascular endothelial cell	Syndecan-4-mediated signaling events	RhoA signaling pathway	RhoA signaling pathway	PLK3 signaling events
Toll-like receptor signaling pathway	Validated targets of C-MYC transcriptional activation	t cell receptor signaling pathway	role of erbb2 in signal transduction and oncology	role of erbb2 in signal transduction and oncology	Polo-like kinase signaling events in the cell cycle
Toxoplasmosis	Validated targets of C-MYC transcriptional repression	TGF-beta receptor signaling	role of erk5 in neuronal survival pathway	role of erk5 in neuronal survival pathway	Post-translational protein modification
tpo signaling pathway	VEGFR3 signaling in lymphatic endothelium	the prc2 complex sets long-term gene silencing through modification of histone tails	role of mef2d in t-cell apoptosis	role of mef2d in t-cell apoptosis	Presenilin action in Notch and Wnt signaling
TRAIL signaling pathway	Wnt signaling network	TNF receptor signaling pathway	Signaling by Aurora kinases	Signaling by Aurora kinases	Prostate cancer
transcription factor creb and its extracellular signals		toll-like receptor pathway	Signaling by PDGF	Signaling by PDGF	Proteogylcan syndecan-mediated signaling events
transcription regulation by methyltransferase of carm1		Toxoplasmosis	Signaling by Wnt	Signaling by Wnt	Pyrimidine metabolism
Trk receptor signaling mediated by PI3K and PLC-gamma		tpo signaling pathway	Signaling events mediated by focal adhesion kinase	Signaling events mediated by focal adhesion kinase	RAC1 signaling pathway
Trk receptor signaling mediated by the MAPK pathway		TRAIL signaling pathway	Signaling events mediated by HDAC Class I	Signaling events mediated by HDAC Class I	Regulation of Androgen receptor activity
tsp-1 induced apoptosis in microvascular endothelial cell		transcription factor creb and its extracellular signals	Signaling events mediated by HDAC Class II	Signaling events mediated by HDAC Class II	Regulation of CDC42 activity
Validated targets of C-MYC transcriptional activation		transcription regulation by methyltransferase of carm1	Signaling events mediated by HDAC Class III	Signaling events mediated by HDAC Class III	Regulation of cytoplasmic and nuclear SMAD2/3 signaling
Validated targets of C-MYC transcriptional repression		Trk receptor signaling mediated by PI3K and PLC-gamma	Signaling events mediated by Hepatocyte Growth Factor Receptor (c-Met)	Signaling events mediated by Hepatocyte Growth Factor Receptor (c-Met)	Regulation of nuclear SMAD2/3 signaling
VEGFR3 signaling in lymphatic endothelium		Trk receptor signaling mediated by the MAPK pathway	Signaling events mediated by PTP1B	Signaling events mediated by PTP1B	Regulation of p38-alpha and p38-beta
Wnt signaling network		tsp-1 induced apoptosis in microvascular endothelial cell	Signaling events mediated by Stem cell factor receptor (c-Kit)	Signaling events mediated by Stem cell factor receptor (c-Kit)	Regulation of RAC1 activity
		Validated targets of C-MYC transcriptional activation	Signaling events mediated by TCPTP	Signaling events mediated by TCPTP	Regulation of retinoblastoma protein
		Validated targets of C-MYC transcriptional repression	Signaling events mediated by the Hedgehog family	Signaling events mediated by the Hedgehog family	Regulation of RhoA activity
		Validated transcriptional targets of AP1 family members Fra1 and Fra2	Signaling events regulated by Ret tyrosine kinase	Signaling events regulated by Ret tyrosine kinase	regulation of spermatogenesis by crem
		VEGFR3 signaling in lymphatic endothelium	Signaling mediated by p38-alpha and p38-beta	Signaling mediated by p38-alpha and p38-beta	Regulation of Telomerase
		Wnt signaling network	signaling pathway from g-protein families	signaling pathway from g-protein families	Regulation of Wnt-mediated beta catenin signaling and target gene transcription
		wnt signaling pathway	Signalling by NGF	Signalling by NGF	repression of pain sensation by the transcriptional regulator dream
			Signalling to STAT3	Signalling to STAT3	Retinoic acid receptors-mediated signaling
			signal transduction through il1r	signal transduction through il1r	RhoA signaling pathway
			ÃŸ-arrestins in gpcr desensitization	ÃŸ-arrestins in gpcr desensitization	Role of Calcineurin-dependent NFAT signaling in lymphocytes
			stat3 signaling pathway	stat3 signaling pathway	role of erbb2 in signal transduction and oncology
			sumoylation by ranbp2 regulates transcriptional repression	sumoylation by ranbp2 regulates transcriptional repression	role of erk5 in neuronal survival pathway
			Sumoylation by RanBP2 regulates transcriptional repression	Sumoylation by RanBP2 regulates transcriptional repression	role of mal in rho-mediated activation of srf
			Syndecan-1-mediated signaling events	Syndecan-1-mediated signaling events	role of mef2d in t-cell apoptosis
			Syndecan-2-mediated signaling events	Syndecan-2-mediated signaling events	RXR and RAR heterodimerization with other nuclear receptor
			Syndecan-4-mediated signaling events	Syndecan-4-mediated signaling events	Signaling by Aurora kinases
			t cell receptor signaling pathway	t cell receptor signaling pathway	Signaling by PDGF
			TCR signaling in na&#xef;ve CD4+ T cells	TCR signaling in na&#xef;ve CD4+ T cells	Signaling by Wnt
			TCR signaling in na&#xef;ve CD8+ T cells	TCR signaling in na&#xef;ve CD8+ T cells	Signaling events mediated by focal adhesion kinase
			TGF-beta receptor signaling	TGF-beta receptor signaling	Signaling events mediated by HDAC Class I
			the prc2 complex sets long-term gene silencing through modification of histone tails	the prc2 complex sets long-term gene silencing through modification of histone tails	Signaling events mediated by HDAC Class II
			TNF receptor signaling pathway	TNF receptor signaling pathway	Signaling events mediated by HDAC Class III
			toll-like receptor pathway	toll-like receptor pathway	Signaling events mediated by Hepatocyte Growth Factor Receptor (c-Met)
			Toll-like receptor signaling pathway	Toll-like receptor signaling pathway	Signaling events mediated by PTP1B
			Toxoplasmosis	Toxoplasmosis	Signaling events mediated by Stem cell factor receptor (c-Kit)
			tpo signaling pathway	tpo signaling pathway	Signaling events mediated by TCPTP
			TRAIL signaling pathway	TRAIL signaling pathway	Signaling events mediated by the Hedgehog family
			transcription factor creb and its extracellular signals	transcription factor creb and its extracellular signals	Signaling events mediated by VEGFR1 and VEGFR2
			transcription regulation by methyltransferase of carm1	transcription regulation by methyltransferase of carm1	Signaling events regulated by Ret tyrosine kinase
			Trk receptor signaling mediated by PI3K and PLC-gamma	Trk receptor signaling mediated by PI3K and PLC-gamma	Signaling mediated by p38-alpha and p38-beta
			Trk receptor signaling mediated by the MAPK pathway	Trk receptor signaling mediated by the MAPK pathway	signaling pathway from g-protein families
			tsp-1 induced apoptosis in microvascular endothelial cell	tsp-1 induced apoptosis in microvascular endothelial cell	Signalling by NGF
			Validated targets of C-MYC transcriptional activation	Validated targets of C-MYC transcriptional activation	Signalling to STAT3
			Validated targets of C-MYC transcriptional repression	Validated targets of C-MYC transcriptional repression	signal transduction through il1r
			Validated transcriptional targets of AP1 family members Fra1 and Fra2	Validated transcriptional targets of AP1 family members Fra1 and Fra2	ÃŸ-arrestins in gpcr desensitization
			VEGFR3 signaling in lymphatic endothelium	VEGFR3 signaling in lymphatic endothelium	stat3 signaling pathway
			Wnt signaling network	Wnt signaling network	sumoylation by ranbp2 regulates transcriptional repression
			wnt signaling pathway	wnt signaling pathway	Sumoylation by RanBP2 regulates transcriptional repression
					Syndecan-1-mediated signaling events
					Syndecan-2-mediated signaling events
					Syndecan-4-mediated signaling events
					Synthesis of Dolichyl-phosphate
					Synthesis of substrates in N-glycan biosythesis
					t cell receptor signaling pathway
					TCR signaling in na&#xef;ve CD4+ T cells
					TCR signaling in na&#xef;ve CD8+ T cells
					TGF-beta receptor signaling
					the information processing pathway at the ifn beta enhancer
					the prc2 complex sets long-term gene silencing through modification of histone tails
					Thromboxane A2 receptor signaling
					TNF receptor signaling pathway
					toll-like receptor pathway
					Toll-like receptor signaling pathway
					Toxoplasmosis
					tpo signaling pathway
					TRAIL signaling pathway
					transcription factor creb and its extracellular signals
					transcription regulation by methyltransferase of carm1
					Trk receptor signaling mediated by PI3K and PLC-gamma
					Trk receptor signaling mediated by the MAPK pathway
					tsp-1 induced apoptosis in microvascular endothelial cell
					Validated targets of C-MYC transcriptional activation
					Validated targets of C-MYC transcriptional repression
					Validated transcriptional targets of AP1 family members Fra1 and Fra2
					VEGFR1 specific signals
					VEGFR3 signaling in lymphatic endothelium
					Wnt signaling network
					wnt signaling pathway
